# Supplementary material for: CNGCs in Marchantia paleacea uncouple arbuscular mycorrhizal symbiosis and rhizoid development
Source: New Phytol. 2026 Jun 4;251(4):2027–40. doi: 10.1111/nph.71296 (PMC13373866; doi:10.1111/nph.71296)
Supplement: Supplementary file 1 — Fig. S1 Marchantia paleacea contains two co‐orthologues to the angiosperm Group I, II and III CNGCs. Fig. S2 Expression analysis of MpaCNGC promoters. Fig. S3 Generation of Mpacngc CRISPR/Cas9 knockout mutants. Fig. S4 Truncation of MpaCNGC proteins in CRISPR/Cas9 knockout mutants. Fig. S5 MpaCNGC3 and MpaCNGC4 are required for thallus development. Fig. S6 Nonbulged cells in the Mpacngc1/3/4 mutant are impaired in germinated spore exudate‐induced nuclear Ca2+ oscillations. [file NPH-251-2027-s003.zip]

Archive with 2 entries (2 files):
- nph71296-sup-0003-FigureS1-S6-TableS1-S4@Supporting Information Figs S1-6 and Tables S2-4.docx
- Table S1.xlsx
