# Supplementary material for: CNGCs in Marchantia paleacea uncouple arbuscular mycorrhizal symbiosis and rhizoid development
Source: New Phytol. 2026 Jun 4;251(4):2027–40. doi: 10.1111/nph.71296 (PMC13373866; doi:10.1111/nph.71296)
Supplement: Supplementary file 1 — Fig. S1 Marchantia paleacea contains two co‐orthologues to the angiosperm Group I, II and III CNGCs. Fig. S2 Expression analysis of MpaCNGC promoters. Fig. S3 Generation of Mpacngc CRISPR/Cas9 knockout mutants. Fig. S4 Truncation of MpaCNGC proteins in CRISPR/Cas9 knockout mutants. Fig. S5 MpaCNGC3 and MpaCNGC4 are required for thallus development. Fig. S6 Nonbulged cells in the Mpacngc1/3/4 mutant are impaired in germinated spore exudate‐induced nuclear Ca2+ oscillations. [file NPH-251-2027-s003.zip › Table S1.xlsx]

## Sheet: Sequences used for phylogeny
Table S1 List of sequence accessions used for phylogenetic analysis
Names used in trees ( fig.S2 and Fig.1A)	Unique identifier	Organism	Sequence	Source	Alias
AmCNGC15	evm_27_model_AmTr_v1_0_scaffold00148.48	Amborella trichopoda	MSSTIQNQSNEHHSCIFSRFGNDLEAAKFTTYKPENNVKPTTNIKGTQILDLGLKKEEQKSAGNTSRSLKSKVLSRVFSEDYERIRRKVLDPRGPSIHKWNKIFLVGCLVSLFVDPLFFYLPSTRTEACIEIGIILEIALTTIRTITDLLYMIHIYIQFRTAFIAPSSRVFGRGELVIDPMKIADRYLARGFFIDVIAALPLPQILIWGIIPALQGSAMANTRNVLRFIIIFQYLPRLYLIFPLSSQIVKATGVVTETAWAGAAYNLMLYMLASHVLGACWYLLAIERQDACWKSVCRLESPACQYGFFQCKIRDVDEEASRSRWFQSSNITSVCSTTSNLFDFGIYGDAITYSVTSAKFLNKYFYCLWWGLRELSSLGQALVTSTYVGEIAFAILVAI…	Phytozome
AmCNGCI	evm_27_model_AmTr_v1_0_scaffold00053.2	Amborella trichopoda	MSREYRSLIEGSMVWFQDLSSERSSSGGKSFSSEHGLIGSISDRLHRGFEQGSQRIKTIGQSFHFRGSQNSLKPSSESEKKVLDPQGKFLQTWNKIFVATCVLAVSVDPLFLYIPVISKDANCLDLDNKLQTTACVLRFFTDIFYVVHIFFQFRTGFIAPSSRVFGKGILVEDSFAIAKRYLAPYFIIDVLAVLPIPQVVILLIIPKLSGAVPLNTKNLLRFVILFQYIPRVIRIVPLYKEVIKASGLITETAWAGAAFNLFLYMLASHILGAFWYLLAIERLDACWRKECAPKGCLSSIYCGTEQPTQNTSFLNAMCPMSLESTGGFDFGIYSPALSSAIVKSRDFPQKIFYCFWWGLRNLSSLGQNLATSTYVWEIAFAVLIAIMGLVLFALLIGNM…	Phytozome
AmCNGCII	evm_27_model_AmTr_v1_0_scaffold00210.4	Amborella trichopoda	MATPLGVVGVVLFSLKVLPTCFTFVFGGWDIKAHLVSQTLVREELTGVGVLDDLGPRASLDSERDGMSRCGFGIEGLRKSSHGPSTSFKRGMRKGSEGLKSIGRSLRFGVSRVAFAEDLKVSEKKIFDPQDKFLQLWNRLFVISCILAVSVDPLFFYLPVFDSVSNCLGIDKKLAITCTTLRSLLDAFYVIRMCLQFRTAFIAPSSRVFGRGELVIDPGQIAERYLKKYFAVDLLSVVPVPQVLVWKFLSGSEGSDVLTTKNGLRYVVMVQYIFRFIRISPLTSEVKRTAGVFAETAWAGAAYYLLWYMLASHMVGAFWYLLAVEREDACWRFACSTSDSCNKSYLYCGNQNLEGFQRWSSISKGVLDGQCSADSDNFDFGIYKQALSSGIVASKKFLS…	Phytozome
AmCNGCIIIa	gnl_Ambo_Trinity_comp11271_c3_seq2	Amborella trichopoda	MDFQAFPSIPLEKFRRRHSLFKRPEPWQKRILDPGGDIVLMWNRVFMVSCLVALFLDPLYFYLPSVGPSFCVQTDVSLGIVVTFFRTVADLFYLAHMLLKFRTAFVAPSSRVFGRGELVTDPGQIAERYLRSNFLVDLAATLPLPQIVTWFIIPAVRNSGADHTNNTLALIVLIQYVPRLFLIFPLNARIVKTTGVVTKTAWAGAAYNLLLYMLASHVLGASWYLLSIGRMHTCWKMECRKENGTIIHMPKCDFNFLDCGSSNYMERQSWLNKTHVISNCDPANSVGTFNFGIYADALINEVVQSKFLEKYLYCLWWGLKNLSSYGQNLTTSTYIWETSFAILISIVGLVLFSHLIGNMQTFLQSTTMRLEEWRVKRRDTEEWMRHRQLPQELQERVRR…	Phytozome
AmCNGCIIIb	evm_27_model_AmTr_v1_0_scaffold00019.141	Amborella trichopoda	MELKKEKLVRFYPDGNDRILPWESDESSLLGTVHSFPISDPKSLVKPDGFGRLAANSNLGRSKAFVEDHEPWRKRILDPGSEIVLQWNRVFLISCLVALFLDPLYFYLPSIGDASCMEVGVNLGIVITVFRTVADIFYFMHMFIKFRIAYVAPSSRVFGKGELVMDPKKIADRYLRSDFCIDLLAALPLPQIVIWFLVPAVKHSKANSTNNALTLIVLFQYIPRLYLIFPLNDQIVKATGVVTKTAWAGAAYNLLLYMLASHVLGAAWYLVAIERLNSCWKKECRNEQTCILKFLDCGHADRTERKTWANTTQVFSNCNATNPGISFDYGIFASAFTKGVVSSKFLEKYFYCLWWGLQQLSSYGQTLITSTFIGETAFAILIAILGLVLFAHLIGNMQT…	Phytozome
AmCNGCIVA	evm_27_model_AmTr_v1_0_scaffold00024.111	Amborella trichopoda	MLDTRIEVLNDGGFDRERKRFSLSRCVSFSVDATPTPNSNEYVPMFHTGPLRSSRKNPYLRSRDLIHTLRDNEGSQGTSRSNAVQAIEFPNDNGKTQESDKEKLDNSYDGKNEHLLRSGPLGRCNDPFCTTCPSYYNIKATTQRWPYSSSKFELKFDSALYGDAKGWIRRSFSDLSSKIPGVMNPHSKFVQQWNKFFVVCCFIAIFVDPLFFVLLWVQKDYNCMVLDWSLATAIAVVRSFTDFSYFLHMLLQFRVAYVAPESRIIGTGDLVDHPKKIVLHYLRGKFLIDLFVVLPLPQIMILVVLPKYIGSSAANYAKNLLRATVLLQYIPRMCRFLPLLVGRSETGFIFESAWANFVINLLIFVLAGHVVGSCWYLLGLQRVNVCLRDACWKFINTSA…	Phytozome
AmCNGCIVB	evm_27_model_AmTr_v1_0_scaffold00003.425	Amborella trichopoda	MNPNPDKIRVDSTGRSYPKAKVHALSVLSGRSQILENPTIYSSLPQLLYLFVTETHPTLSLKNNHPFFSAVSKHPRVIFCVQKIEIFGRALVEAIYWDGSMASAESSDGWSDSESGENPSPIQREKKSYLCERGWILGRVFDPRSKIIQEWNRVFLLVCAAGLAVDPLFLYALSISDTCLCLFIDGWFALTVTALRCMTDLMHLCNMWVQLKTCYVTKHSVGVGGGTLQTHPRAVALHYLTSKKGFLFDLFVILPIQQMVLWVVAPNLIRLGSTTTVMTVFLIMFLFQYLPKLYHAISLLRRMQNLSGYIFGTIWWGFALNMIAYFVAAHAAGACWYLLGIQRAAKCLRVQCRGMASCSLTTLGCKDTIYYGTAIVRDSMRMAWGANKQVRHMCIDTAD…	Phytozome
AtCNGC1	AT5G53130.1	Arabidopsis thaliana	MNFRQEKFVRFQDWKSDKTSSDVEYSGKNEIQTGIFQRTISSISDKFYRSFESSSARIKLFKRSYKSYSFKEAVSKGIGSTHKILDPQGPFLQRWNKIFVLACIIAVSLDPLFFYVPIIDDAKKCLGIDKKMEITASVLRSFTDVFYVLHIIFQFRTGFIAPSSRVFGRGVLVEDKREIAKRYLSSHFIIDILAVLPLPQMVILIIIPHMRGSSSLNTKNMLKFIVFFQYIPRFIRIYPLYKEVTRTSGILTETAWAGAAFNLFLYMLASHVFGAFWYLFSIERETVCWKQACERNNPPCISKLLYCDPETAGGNAFLNESCPIQTPNTTLFDFGIFLDALQSGVVESQDFPQKFFYCFWWGLQNLSSLGQNLKTSTYIWEICFAVFISIAGLVLFSFL…	TAIR
AtCNGC2	AT5G15410.1	Arabidopsis thaliana	MPSHPNFIFRWIGLFSDKFRRQTTGIDENSNLQINGGDSSSSGSDETPVLSSVECYACTQVGVPAFHSTSCDQAHAPEWRASAGSSLVPIQEGSVPNPARTRFRRLKGPFGEVLDPRSKRVQRWNRALLLARGMALAVDPLFFYALSIGRTTGPACLYMDGAFAAVVTVLRTCLDAVHLWHVWLQFRLAYVSRESLVVGCGKLVWDPRAIASHYARSLTGFWFDVIVILPVPQAVFWLVVPKLIREEKVKLIMTILLLIFLFQFLPKIYHCICLMRRMQKVTGYIFGTIWWGFALNLIAYFIASHVAGGCWYVLAIQRVASCIRQQCMRTGNCNLSLACKEEVCYQFVSPTSTVGYPCLSGNLTSVVNKPMCLDSNGPFRYGIYRWALPVISSNSLAVK…	TAIR
AtCNGC3	AT2G46430.1	Arabidopsis thaliana	MMNPQRNKFVRFNGNDDEFSTKTTRPSVSSVMKTVRRSFEKGSEKIRTFKRPLSVHSNKNKENNKKKKILRVMNPNDSYLQSWNKIFLLLSVVALAFDPLFFYIPYVKPERFCLNLDKKLQTIACVFRTFIDAFYVVHMLFQFHTGFITPSSSGFGRGELNEKHKDIALRYLGSYFLIDLLSILPIPQVVVLAIVPRMRRPASLVAKELLKWVIFCQYVPRIARIYPLFKEVTRTSGLVTETAWAGAALNLFLYMLASHVFGSFWYLISIERKDRCWREACAKIQNCTHAYLYCSPTGEDNRLFLNGSCPLIDPEEITNSTVFNFGIFADALQSGVVESRDFPKKFFYCFWWGLRNLSALGQNLKTSAFEGEIIFAIVICISGLVLFALLIGNMQKYLQ…	TAIR
AtCNGC4	AT5G54250.1	Arabidopsis thaliana	MATEQEFTRASRFSRDSSSVGYYSEEDNTEEEDEEEEEMEEIEEEEEEEEEEDPRIGLTCGGRRNGSSNNNKWMMLGRILDPRSKWVREWNKVFLLVCATGLFVDPLFLYTLSVSDTCMCLLVDGWLALTVTALRSMTDLLHLWNIWIQFKIARRWPYPGGDSDGDTNKGGGTRGSTRVAPPYVKKNGFFFDLFVILPLPQVVLWVVIPSLLKRGSVTLVVSVLLVTFLFQYLPKIYHSIRHLRRNATLSGYIFGTVWWGIALNMIAYFVAAHAAGACWYLLGVQRSAKCLKEQCENTIGCDLRMLSCKEPVYYGTTVMVLDRARLAWAQNHQARSVCLDINTNYTYGAYQWTIQLVSSESRLEKILFPIFWGLMTLSTFGNLESTTEWSEVVFNIIVL…	TAIR
AtCNGC5	AT5G57940.1	Arabidopsis thaliana	MAGKRENFVRVDDLDSRLPSSSVAFQQNYASNFSGQLHPIHASNETSRSFKKGIQKGSKGLKSIGRSLGFGVYRAVFPEDLKVSEKKIFDPQDKFLLYCNKLFVASCILSVFVDPFFFYLPVINAESKCLGIDRKLAITASTLRTFIDVFYLAHMALQLRTAYIAPSSRVFGRGELVIDPAQIAKRYLQRWFIIDFLSVLPLPQIVVWRFLQSSNGSDVLATKQALLFIVLVQYIPRFLRVLPLTSELKRTAGVFAETAWAGAAYYLLLYMLASHIVGAFWYLLALERNDACWQEACIDAGNCSTDFLYCGNQNMDGYAVWNRAKESVLKSKCRADLDDNNPPFDFGIYTQALSSGIVSSQNFIVKYCYCLWWGLQNLSTLGQGLETSTYPMEIIFSIS…	TAIR
AtCNGC6	AT2G23980.1	Arabidopsis thaliana	MFDTCGPKGVKSQVISGQRENFVRLDSMDSRYSQSSETGLNKCTLNIQGGPKRFAQGSKASSGSFKKGFRKGSEGLWSIGRSIGLGVSRAVFPEDLEVSEKKIFDPQDKFLLLCNKLFVASCILAVSVDPLFLYLPFINDKAKCVGIDRKLAIIVTTIRTVIDSFYLFHMALRFRTAYVAPSSRVFGRGELVIDPAQIAKRYLQQYFIIDLLSVLPVPQIIVWRFLYTSRGANVLATKQALRYIVLVQYIPRFLRMYPLSSELKRTAGVFAETAWAGAAYYLLLYMLASHIVGALWYLLALERNNDCWSKACHNNQNCTRNFLFCGNQNMKGYAAWDNIKVSYLQLKCPVNVPEDEEPPFDFGIYLRALSSGIVSSKNFVSKYFFCLWWGLQNLSTLGQ…	TAIR
AtCNGC7	AT1G15990.1	Arabidopsis thaliana	MMMQRNCFGFNLKNRGGEKKKASKSFREGVKKIRSEGLITIGKSVTRAVFPEDLRITEKKIFDPQDKTLLVWNRLFVISCILAVSVDPLFFYLPIVDNSGSSCIGIDTKLAVTTTTLRTIVDVFYLTRMALQFRTAYIAPSSRVFGRGELVIDPAKIAERYLTRYFVVDFLAVLPLPQIAVWKFLHGSKGSDVLPTKTALLNIVIVQYIPRFVRFIPLTSELKKTAGAFAEGAWAGAAYYLLWYMLASHITGAFWYMLSVERNDTCWRFACKVQPDPRLCVQILYCGTKFVSSGETEWIKTVPELLKSNCSAKADDSKFNYGIYGQAISSGIVSSTTFFSKFCYCLWWGLQNLSTLGQGLQTSTFPGEVLFSIAIAIAGLLLFALLIGNMQTYLQSLTV…	TAIR
AtCNGC8	AT1G19780.1	Arabidopsis thaliana	MYKSQYISGHREKFVRLDDTDSRVSMSSNATGMKKRSCFGLFNVTSRGGGKTKNTSKSFREGVKIGSEGLKTIGKSFTSGVTRAVFPEDLRVSEKKIFDPQDKTLLLWNRMFVISCILAVSVDPLFFYLPIVDNSKNCIGIDSKLAVTTTTLRTIIDVFYLTRMALQFRTAYIAPSSRVFGRGELVIDPAKIAERYLTRYFIVDFLAVLPLPQIAVWKFLHGSKGTDVLPTKQALLHIVITQYIPRFVRFIPLTSELKKTAGAFAEGAWAGAAYYLLWYMLASHITGAFWYMLSVERNDTCLRSACKVQPDPKVCVQILYCGSKLMSSRETDWIKSVPDLFKNNCSAKSDESKFNYGIYSQAVSSGIVSSTTFFSKFCYCLWWGLQNLSTLGQGLQTST…	TAIR
AtCNGC9	AT4G30560.1	Arabidopsis thaliana	MLDCGKKAVKSQVISGRLEKFVRLDSMDSRYSQTSDTGLNRCTLNLQGPTRGGGAQGNNVSSGSFKKGFRKGSKGLWSIGRSIGLGVSRAVFPEDLKVSEKKIFDPQDKFLLLCNKLFVTSCILAVSVDPLFLYLPFVKDNEKCIGIDRKLAIIATTLRTVIDAFYLFHMALRFRTAFVAPSSRVFGRGELVIDPAQIAKRYLQQYFIIDFLSVLPLPQIVVWRFLYISKGASVLATKRALRSIILVQYIPRFIRLYPLSSELKRTAGVFAETAWAGAAYYLLLYMLASHIVGAIWYLLALERYNGCWTKVCSNSSLDCHRNFLFCGNEKMDGYAAWTTIKDSVLQLNCPVNTTDNPPFDFGIYLRALSSGIVSSKSFVSKYFFCLWWGLQNLSTLGQG…	TAIR
AtCNGC10	AT1G01340.2	Arabidopsis thaliana	MAFSHDNRVRFKDEGKPLSSEYGYGRKARPSLDRVFKNVKWGFKKPLSFPSHKDPDHKETSSVTRKNIINPQDSFLQNWNKIFLFACVVALAIDPLFFYIPIVDSARHCLTLDSKLEIAASLLRTLIDAFYIIHIVFQFRTAYIAPSSRVFGRGELVDDAKAIALKYLSSYFIIDLLSILPLPQIVVLAVIPSVNQPVSLLTKDYLKFSIIAQYVPRILRMYPLYTEVTRTSGIVTETAWAGAAWNLSLYMLASHVFGALWYLISVEREDRCWQEACEKTKGCNMKFLYCENDRNVSNNFLTTSCPFLDPGDITNSTIFNFGIFTDALKSGVVESHDFWKKFFYCFWWGLRNLSALGQNLQTSKFVGEIIFAISICISGLVLFALLIGNMQKYLESTTV…	TAIR
AtCNGC11	AT2G46440.1	Arabidopsis thaliana	MNLQRRKFVRLDSTGVDGKLKSVRGRLKKVYGKMKTLENWRKTVLLACVVALAIDPLFLFIPLIDSQRFCFTFDKTLVAVVCVIRTFIDTFYVIHIIYYLITETIAPRSQASLRGEIVVHSKATLKTRLLFHFIVDIISVLPIPQVVVLTLIPLSASLVSERILKWIILSQYVPRIIRMYPLYKEVTRAFGTVAESKRVGAALNFFLYMLHSYVCGAFWYLSSIERKSTCWRAACARTSDCNLTVTDLLCKRAGSDNIRFLNTSCPLIDPAQITNSTDFDFGMYIDALKSGVLEVKPKDFPRKFVYCFWWGLRNISALGQNLETSNSAGEIFFAIIICVSGLLLFAVLIGNVQKYLQSSTTRVDEMEEKKRDTEKWMSYREIPEYLKERIRRFEDYKWR…	TAIR
AtCNGC12	AT2G46450.1	Arabidopsis thaliana	MNHRRSKFARIDSMGVDGKLKSVRGRLKKVYGKMKTLENWRKTVLLACVVALAIDPLFLFIPLIDSQRFCFTFDKTLVAVVCVIRTFIDTFYVIHIIYYLITETIAPRSQASLRGEIVVHSKATLKTRLLFHFIVDIISVLPIPQVVVLTLIPLSASLVSERILKWIILSQYVPRIIRMYPLYKEVTRAFGTVAESKWAGAALNLFLYMLHSYVFGAFWYLSSIERKSKCWRAACARTSDCNLTVTDLLCKRAGSDNIRFLNTSCPLIDPAQITNSTDFDFGMYIDALKSGVLEVKPKDFPRKFVYCFWWGLRNISALGQNLETSNSAGEIFFAIIICVSGLLLFAVLIGNVQKYLQSSTTRVDEMEEKRRDTEKWMSYRVIPEYLKERIRRFEDYKWR…	TAIR
AtCNGC13	AT4G01010.1	Arabidopsis thaliana	MAFGRNNRVRFRDWISEGTEYGYGRNKARPSLNTVLKNVRRGLKKPLSFGSHNKKRDSNSSTTTQKNIINPQGSFLQNWNKIFLFASVIALAIDPLFFYIPIVDGERHCLNLHRNLEIAASVLRTFIDAFYIIHIVFQFRTAYISPSSRVFGRGELVDDPKAIAIKYLSSYFIIDLLSILPLPQLVVLAVIPNVNKPVSLITKDYLITVIFTQYIPRILRIYPLYTEVTRTSGIVTETAWAGAAWNLSLYMLASHVFGALWYLISVEREDRCWREACEKIPEVCNFRFLYCDGNSSVRNDFLTTSCPFINPDDITNSTVFNFGIFTDALKSGIVESDDFWKKFFYCFWWGLRNLSALGQNLNTSKFVGEIIFAVSICISGLVLFALLIGNMQKYLESTT…	TAIR
AtCNGC14	AT2G24610.1	Arabidopsis thaliana	MEFKRDNTVRFYGDEKQTIEVGEKRVPLFKSTTAPFMKQEVLPKKSKTRLKIPRFGRFKVFPENFEIERDKILDPGGDAVLQWNRVFLFWCLVALYVDPLFFFLSSVKRIGRSSCMTTDLKLGIVITFFRTLADLFYVLHIVIKFRTAYVSRTSRVFGRGELVKDPKLIARRYLRSDFIVDLIACLPLPQIVSWFILPSIRSSHSDHTTNALVLIVLVQYIPRLYLIFPLSAEIIKATGVVTTTAWAGAAYNLLQYMLASHILGSAWYLLSIERQATCWKAECHKESVPLQCVTDFFDCGTLHRDDRNNWQNTTVVFSNCDPSNNIQFTFGIFADALTKNVVSSPFLEKYLYCLWFGLQNLSSYGQNLSTSTSVLETMFAILVAIFGLVLFALLIGNMQ…	TAIR
AtCNGC15	AT2G28260.1	Arabidopsis thaliana	MGYGNSRSVRFQEDQEVVHGGESGVKLKFKINGTQINNVKMMSKGKFLKAKVLSRVFSEDLERVKTKILDPRGQTIRRWNKIFLIACLVSLFVDPLFFFLPVMRNEACITIGVRLEVVLTLIRSLADAFYIAQILIRFRTAYIAPPSRVFGRGELVIDSRKIAWRYLHKSFWIHLVAALPLPQVLIWIIIPNLRGSPMTNTKNVLRFIIIFQYVPRMFLIFPLSRQIIKATGVVTETAWAGAAYNLMLYMLASHVLGACWYLLAVERQEACWRHACNIEKQICQYRFFECRRLEDPQRNSWFEWSNITTICKPASKFYEFGIFGDAVTSTVTSSKFINKYFYCLWWGLKNLSSLGQNLATSTYAGEILFAIIIATLGLVLFALLIGNMQTYLQSTTMRL…	TAIR
AtCNGC16	AT3G48010.1	Arabidopsis thaliana	MSNLHLYTSARFRNFPTTFSLRHHHNDPNNQRRRSIFSKLRDKTLDPGGDLITRWNHIFLITCLLALFLDPLYFYLPIVQAGTACMSIDVRFGIFVTCFRNLADLSFLIHILLKFKTAFVSKSSRVFGRGELVMDRREIAIRYLKSEFVIDLAATLPLPQIMIWFVIPNAGEFRYAAHQNHTLSLIVLIQYVPRFLVMLPLNRRIIKATGVAAKTAWSGAAYNLILYLLVSHVLGSVWYVLSIQRQHECWRRECIKEMNATHSPSCSLLFLDCGSLHDPGRQAWMRITRVLSNCDARNDDDQHFQFGMFGDAFTNDVTSSPFFDKYFYCLWWGLRNLSSYGQSLAASTLSSETIFSCFICVAGLVFFSHLIGNVQNYLQSTTARLDEWRVRRRDTEEWM…	TAIR
AtCNGC17	AT4G30360.1	Arabidopsis thaliana	MELRKDKLLMFYSEGKESKEAKWAVNDPMSKSYKLSLPSALRPDNLLPGNRLRYTDASKSKSSKVSWYKTILDPGSEIVLKWNWVFIVSCMVALFIDPLYFFVPAIGGDKNYPCARTDTSLSILVTFFRTIADLFYLLHIFIKFRTGFIAPNSSTRVFGRGELVMDPKAIAWRYIKSDFIIDLIATLPLPQIVIWFVISTTKSYRFDHNNNAIALIVLLQYIPRFYLIIPLSSQIVKATGVVTKTAWAGAAYNLLLYMLASHVLGAAWYILSVDRYTSCWKSRCNGEAGQVNCQLYYLDCDSMYDNNQMTWANVTKVFKLCDARNGEFKYGIFGNAITKNVVSSQFFERYFYCLWWGLQQLSSYGQNLSTTMFMGETTFAVLIAIFGLVLFAHLIGNMQ…	TAIR
AtCNGC18	AT5G14870.1	Arabidopsis thaliana	MNKIRSLRCLLPETITSASTAASNRGSDGSQFSVLWRHQILDPDSNIVTYWNHVFLITSILALFLDPFYFYVPYVGGPACLSIDISLAATVTFFRTVADIFHLLHIFMKFRTAFVARSSRVFGRGELVMDSREIAMRYLKTDFLIDVAAMLPLPQLVIWLVIPAATNGTANHANSTLALIVLVQYIPRSFIIFPLNQRIIKTTGFIAKTAWAGAAYNLLLYILASHVLGAMWYLSSIGRQFSCWSNVCKKDNALRVLDCLPSFLDCKSLEQPERQYWQNVTQVLSHCDATSSTTNFKFGMFAEAFTTQVATTDFVSKYLYCLWWGLRNLSSYGQNITTSVYLGETLFCITICIFGLILFTLLIGNMQSSLQSMSVRVEEWRVKRRDTEEWMRHRQLPPE…	TAIR
AtCNGC19	AT3G17690.1	Arabidopsis thaliana	MAHTRTFTSRNRSVSLSNPSFSIDGFDNSTVTLGYTGPLRTQRIRPPLVQMSGPIHSTRRTEPLFSPSPQESPDSSSTVDVPPEDDFVFKNANLLRSGQLGMCNDPYCTTCPSYYNRQAAQLHTSRVSASRFRTVLYGDARGWAKRFASSVRRCLPGIMNPHSKFVQVWTRVLAFSSLVAIFIDPLFFFLLLIQQDNKCIAIDWRATKVLVSLRSITDLIFFINILLQFRLAYVAPESRIVGAGQLVDHPRKIARHYFRGKFLLDMFIVFPIPQIMILRIIPLHLGTRREESEKQILRATVLFQYIPKLYRLLPLLAGQTSTGFIFESAWANFVINLLTFMLAGHAVGSCWYLSALQRVKKCMLNAWNISADERRNLIDCARGSYASKSQRDLWRDNAS…	TAIR
AtCNGC20	AT3G17700.1	Arabidopsis thaliana	MASHNENDDIPMLPISDPSSRTRARAFTSRSRSVSLSNPTSSIEGFDTSTVVLGYTGPLRTQRRPPLVQMSGPLTSTRKHEPLFLPHPSSDSVGVSSQPERYPSFAALEHKNSSEDEFVLKHANLLRSGQLGMCNDPYCTTCPSYYNRKAAQIPTSRVSALFDSTFHNALYDDAKGWARRFASSVNRYLPGIMNPHAKEVQTWTKFFALSCLLAIFIDPLFFFLIKVQEQNKCIMIDWPMTKAFVAVRSVTDVIFTMNILLQFRLAYVARESTVVGAGQLVSHPKKIALHYLKGKFFLDLFIVMPLPQILILWIIPAHLGASGANYAKNLLRAAVLFQYIPKLYRLLPFLAGQTPTGFIFESAWANFVINLLTFMLAGHVVGSCWYLFGLQRVNQCLRN…	TAIR
BdCNGC2	BRADI1G08060.1	Brachypodium distachyon	MPSLSFLRSLSESRRLLVQARDGVKRTLGSCGAGQDGDEESQAGRGVASSSLPAAAMAGPPGECYACTQPGVPAFHSTTCDQVHSPDWDADAGSSLVPVQSQQAHPAAGAGAVAAARWLFGPVLDPRSKRVQRWNRWILLGRAAALAVDPLFFYALSIGRAGRPCMYMDAGLAAAVTALRTCADLGHLAHVLVQFRLAYVSRESLVVGCGKLVWDPRAIAANYARSLKGLWFDLFVILPIPQIIFWLVIPKLIREEQVKVIMTILLLIFVLQFLPKVYHSIHIMRKMQKVTGYIFGTVWWGFGLNLFAYFIASHIAGGCWYVLAIQRVASCLQAECKKNNNCNLMSLACSKEMCFHFPWSSDMSGLACDTNLTSFGQQNVPTCLSGNGAYAYGIYKGAL…	Phytozome
BdCNGC15a	BRADI3G49290.1	Brachypodium distachyon	MACCGSRTVRFQNDLEVQHLKASALGSTPSPSSSSSRKHKKPHDPRKCKPGGTSRGWPPEEPEKPCRRSLKDRVLSRAFSEELESLMHAGNNNHHQLPLFDPRGRVIHLWNKVFLAACLVSLFVDPLFLYLTGTQQNMCIEFKHSLALTLSMIRSLLDVFYAVHIFLRFRTAFIAPSSRVFGRGELVILPYKIARRYLSSTFWFDLITALPLPQFVIWILVPMLKESATANRKDILRFSIIFQYLPRLFQIFPLTRQIVMATGAMTENAWASAAYNLILYMLASHVLGALWYLFSVQRQEACWRAACHLDGPMCQTEFFDCNTVSNNRTIWYQLSNITSLCTPSNSFYQFGIYGEALDQKLTTSAFTQKYFYCFWWGLKNLSCLGQNLATSLFIGEISF…	Phytozome
BdCNGC15b	BRADI3G47900.1	Brachypodium distachyon	MASGASRTVRFQNDIDVHHFSTSPLELESPPPSSGREGSKCPTRCWPGSRSTASPEKEKWPRLKDGRVLSRAFSEELESLMHAGGGGGGRISFLFDPRGQVIQLWHKVFLAACLASLFVDPLFLYLTGTRPRRRWLGDDDGAVGGACVEFEHSLALALSVARSLLDAFYAAHILLRFRTAFIAPSSRVFGRGELVVRPYLIARRYLASAFWFDLITALPLPQFVIWGVVPRLRESATANRKNMLRFSIIFQYLPRLLQIFPLTRKIVMATGVMTENAWAGAAYNLILYMLASHVLGALWYLFSVQRQEECWRAACRLEGPPCEPRFFDCTTTVVSTGGNEDIWHALSNVTSLCTPPSSNGNGNGGFYQFGIYADALDAKLTSSPFARKCFYSFWWGLKN…	Phytozome
BdCNGC4a	BRADI2G51836.1	Brachypodium distachyon	MPSASSSSSAASASPHGVAWRPGEREKRAPPQTHAGGGKKRQRRLAAWAAVDPRRREWDRAYLLACAAGLVVDPLFLYAVSLSGPLMCVFLDGWFAAAVTALRCAVDAVHAWNVLRSACATVQLDDEDEDDDADEEAQQRERGHAVGGAAAQPQLATSRKGLFLDLFVILPVMQVVIWVVIPAMIRGGSTTAVMTVLLVSFLFEYLPKIYHSVRFLRRMQNVSGYIFGTIWWGIALNLMAYFVAAHAVGACWYLLGVQRATKCLREQCAQAAAGACAPGALACAEPLYYGATTGGLGAVADYRLAWARDAGARATCLDSGDSYQYGAYKWTVMLVANPNRLEKILLPIFWGLMTLSTFGNLASTTEWQEIVFNIITITGGLILVTMLIGNIKVFLNATT…	Phytozome
BdCNGC4b	BRADI2G20660.1	Brachypodium distachyon	MSSELSPRSSPSLFAASPPVDIARRDDHYHEASTPLRGQATETSSGGGVKLRRRWQRGRRQLGRALGAWALDPRARWVREWDRAYLVACAAGLVVDPLFLYAVSVSGTLMCVFLDAWLAAAVTALRCAVDAMHAWNFLTQLRLARAASAPKSGGTGTGVADEEQADAADQLLDGAAAAGSNNNRMPPPYARRSRKGMALDFFVLLPVMQVVVWVAAPAMIRAGSTTAVMTVLLVAFLLEYLPKIYHSVSFLRRMQNQSGHIFGTIWWGIVLNLMAYFVAAHAVGACWYLLGVQRATKCLKEQCFLLQSGCSSSGAAVACANPLYYGAAKSVVSAGGDRLAWANDGRARNTCLGGSGENYQYGAYKWTVMLVANTSRLEKMLLPIFWGLMTLSTFGNLES…	Phytozome
BdCNGCIa	BRADI1G38680.1	Brachypodium distachyon	MLGREEKYVRFEDWRSEQSINSENIVSPRRHDVFEPLKERIAGCFAFIRDFLHPETLTRSMLDDRKSTTKILHPQGPFLQRWNKIFVLSCIFAVSVDPLFFYIPVINDQKSCWYLDRKLKIAASVLRSFTDIFYILHIIFQFRTGFITSSSTSFGRGVLVEDPHAIAKRYFTTYFLIDVFAVLPLPQVIILVVLPILQGSDVMKAKNTLMLIVICQYVPRLIRIRPLYLQITRSAGIITETAWAGAAFNLVIYILASHVLGAVWYLLSIQRKGACWRQQCLNQRGCNSTYLYCGNIVDDTDRGNAFLQTVCLLSANNLPDPIFGIYVPALKNVSQSTNLSVKLFYCVWWGLQNLSSLGQNLQTSTYAWENLFAVFVSISGLVLFSLLIGNVQTYLQSAS…	Phytozome
BdCNGCIb	BRADI3G09550.1	Brachypodium distachyon	MAFREERYVRFQDWKSEYSVSSDKMVSEGKHNVLDSVKDKTLGAFSFLGNTSHSETVNRSTPDERKMKTRVLDPQGPFLQRWNKIFVISCLIAVSVDPLFFYIPVIDGIKNCLYLDKKLAKIASILRFFTDIFYLLHMIFQFRTGFVAPSSRVFGRGVLVDDTLAIAKRYLSTYFLVDFLAVLPIPQVFVLIVLPHLQGSEVMRAKDVLMIIITCQYVPRLVRIIPLYLQITRSAGIITETAWAGAAFNLLIYMLASHVFGALWYLLSIQREDTCWREKCDNTVGCDLASLYCGSNTAQNNSFLANACPTNGNADIDPIFGIYIRALKTVSQSTGFFEKFFYCFWWGLQSLSSLGQNLKTSTYTCENLFAVFVSISGLVLFALLIGNVQTYLQSASVRI…	Phytozome
BdCNGCIia	BRADI5G23700.1	Brachypodium distachyon	MDRYRDKFKRLDEASPRSSVPSEVGGGSSLRFSMPRFGYASFNPLKSFMSGMRKGSGGLKSLRQSITSGAPKTAFAEDLKSFNKNIFDPQEKFLLRMNRFFFSSCILAVAVDPLFFFLPIINNRVNNSNCIGIDKKLAVTSTVLRTIIDSVYLIRVFLQFRTAYVAPSSRVFGSGELVIDPVLIAMRYMKSYFIMDFFALLPLPQIVVWRYLRISDGPDVLSTKNALVWVVLCQYIPRLLRIFPVTKDLKRTAGVFIETAWAGAGYYLLWFMLAGHNVGTLWYFLTIEREDSCWRFSCHRENGCDTSYLYCSENHGVSNSYNSWSISSQVFNQCDGTNDDYFNFGIYKQALVSQILEPGNIISKICYCFWWGLQNLSTLGQGFTTSTYPGEVLFSIAIC…	Phytozome
BdCNGCIIb	BRADI1G13740.1	Brachypodium distachyon	MSSMSYPPASTGTTATRRSAFHIDYGASRRRLAMQPEALARGVITQGSAQLRTLGRSIRTGAAMAAVFQEDLKNTSRKIFDPQDRMLVRLNRSFLISCILSIAIDPLFFYTPRITDSMHGINICIGIDRELAVFTAVFRSVVDLFFVARIVLQFRTAFIAPSSRVFGRGELVIDTMEIAKRYFRRFFIADVLSIVPLPQLVVWLFTKRVRGTAVLATKDNLVLVILLQYVPRLARIYPLSTELKRTSGVFAETALAGAAYYLLWYMLASHIVGAFWYMLSIERLSDCWRNACDEFLGCNRIYMYCGRNLEEKEDPGFQEWITITRQVINETCEPQKDGEMPFNYGIYSSAVQSNVIGSLDVTSKILFCLWWGLANLSTLGQGLKTTIYTGEALFSITLA…	Phytozome
BdCNGCIIc	BRADI1G78010.1	Brachypodium distachyon	MDVPGGGHQMDGYFSGRTKIRSRSIRIAAAGVINRSERLKNIGRVFQEDLKNISLKIYDPQDAFLMRMNRLFLFACIVSVAVDPLFFYLPVVNENQNNTCIGFDRALATFATAVRTAVDAFYLARIALQFRTAFIAPSSRVFGRGELVVDSAAIARRYVRRFFVFDLLSVLPLPQLQIIKFLLRHKGQDLLPIKTALFFIVLVQYVPRLVRIYPITSELKRTTGVFAETAFAGAAFYLLLYMLASHMVGAFWYLLAIERLDDCWREKCTGLKFHQCKTYMYCGGGILGQPGFVEWRTMIRQVLAQECAPIDGGGTGFNYGLYTTAITSGVTYTPNLFARILFCLWWGLQNLSTVGQGLDQTTHYKGEALFAILLALFGLILMALLIGNMQTYLQSMTLR…	Phytozome
BdCNGCIIIa	BRADI2G57697.1	Brachypodium distachyon	MVGLFVDPMYFYLLYSSGESCVKIDMGIGVAVTAVRTIADLFYLAHMILKFRTAFVAPSSRVFGRGELVRDPDQIAIRYLKNDFIVDLAAMLPIPQVIIWFVIPAVSTSSANHTNNTLSMIVLIQYIPRVFLIISLNSKIVKSSGVVTRTAWAGAAYNLLLYTLASHVLGALWYLLSIERQYTCWVEACTSENGTEPNQNIPKCLMTYLDCKSVHDPVRKSWYEVSHIDTQCKLPGATYKYGLFADALNLDVVGATFFEKYLYCLWWGFRNLSSYGQNLQNSTYSGETIFCILICIMGLVFFSHLIGNMQTYLQSMTVRLEEWRVKRRDIEEWMRHRQLPLELQERVRRFFQYKWLATRGVDEESILQSLPLDLRREIQRHLCLALVRRVPFFSQMDEQ…	Phytozome
BdCNGCIIIb	BRADI1G46970.1	Brachypodium distachyon	MFGSRRVDDGMALKKQRTVRFHDERTKPTMPVHQKQAGLAARKLGVGNFGKNRIFLAGHGLRNKKIIDPTSDFILIWNYVFRVACFVALFMDPLYFYVPKVDYGTRTSCIGKDRHLAIIITVFRSIADLFYVIQIVIKFMTAYINPSTKVGGFGRGDLVTDPNEIAKMYLRSDFAVDLVASLPLPQIITWSVIPAIKYSWSEHNNAILFLVALFQYFLRLYLIFSLNTKIVKVTGAFSKTAWQGAAYNLLLYMTASHVLGALWYLLSVDRQTACWQKYCSNETSCHNTYMSCDVKPDPNWATSTTIFTTCDASKKEPSFDYGMFQTLLSNKAPSQRFLRKYFYCLWWGLQNLSCYGQTLSVSTYIGETLYAIFLAVLGLVLFAHLIGNVQTYLQSITAR…	Phytozome
BdCNGCIIIc	BRADI3G53747.1	Brachypodium distachyon	MFPPRKVEDEMALGRQRTVRFYDERGKPTIPIHQKKAGFAASKLGIASSGKNKIFVGGDVQYNKIFDPSSDFILTWNRMFLFSCFLALFIDPLYFYVPKIVYSTPYSCVGTDRHLTIIITFFRSVADLLYVIHIIMKFRTAFINPSSTLRVFGRGDLVTDPKEIAWKYLRSDFVVDVVAALPLPQIIVWYVIPAIKYSTAEHNNNILVLIVLAQYLPRLYLIFPLTYEIVKTTGVVAKTAWQGAVYNLLLYMIASHVLGALWYLLSVDRQTACWKMTCRNETGCDIRYLDCDAPNKNWSSETVVFSSCNASDTSINFDFGMFLPALSNLAPAQGFLIKFFYSLWWGLQNLSCYGQTLSVSTYIGETLYCIFLAVLGLVLFAHLIGNVQTYLQSITVRVE…	Phytozome
BdCNGCIIId	BRADI4G37740.1	Brachypodium distachyon	MFGSRVQDEVEMQRRTTNRIFPDERQDQFKLPYQAARADRFGANRIDGKNLEKHKLLSEGNKSWHHRILDPGSSMLLTWNRVYLMACLFALFIDPFFYYLPLVRKETSESDSISCVTKDQRLSVTITVLRSLADLFYMLNIAIKFHTAYVDPKSRVLGKGELVVDLKKIQQRYFRTDFCIDLLAAVPLPQITVGLVLPAIKRSDYNVQTTTFALVIVIQYVLRMYLIYPLSNQIIKAAGVVAKSAWGGAAYNLLLYMLASHITGAIYYLLSIERQITCWNQQCLAESSCNLGFISCDNAGLSSYLGWKSKTKIFYNCDATANSSQLQLDYGMFSNALTKGAVSTSFLEKYFFCLWWGLLQLSSSGNPLQTSAFIVENVFAIAIGAVSLILFAQLIGKMQ…	Phytozome
BdCNGCIVAa	BRADI1G46260.1	Brachypodium distachyon	MSGEEKDDVPMLQRALELQRLPARSSSMCIPVRDGTYEDSFISHTGPLFVRRPTQFASMGIPSGSRDVPDKISWPFQGKQGKKTNAVMPADIGTSDYCDGRHAPKNEHLMMSGPLGQCDDPDCVHCPPACKNKRHFQRTSAPFDNKFHKILYGFGGWRTKIGRSLSYIPVVNPHAKAVHRWNQFFVISCLLAIFTDPLFFFLLSVDKDNKCIVFNWNFARALAVARTVTDVIYLLHMLLQFRLAYVAPESRVVGTGDLVDEPKKIAMRYLRGFLAFDLFVVLPLPQVMILRVIPKYVGVSSANYAKNLLRATVLLQYAPRIIRFVPLLGVQSANGFIFESAWANFVINLLMFVLAGHVVGSCWYLFGLQRVNQCLQNVCVGLSITSCAEFIDCGNGIAE…	Phytozome
BdCNGCIVAb	BRADI3G57510.1	Brachypodium distachyon	MADQERDDIPMLLRNIELPRFPRSTSMCIPVRDDDYEEETFVSHTGPLFSQPPTQTAAAGNLFTSRHTPDKLPPRHPQGKQVSKPQAVMPEEAGGNRWSHSGDIPKNEHLMMSGPLGQCDNPDCVNCPPACKNKRHFQKLPNPFDNKLHNILYGHHQGWKNRIERYLSYIPIMNPHAKVVQHWNQFFVISCLVAIFIDPLFFFLLSVEKDNKCIVLNWKFATGLAVVRSVSDAIYFLHMLLQFRLAYVAPESRVVGAGDLVDEPKKIAAHYLRGYFVLDFFVVLPLPQVMILVVIPKYVGLSTADIAKNYLRVTILLQYVPRILRFVPLLGGRQNATGFIFESAWANFMINLLMFVLAGHVVGSCWYLFGLQRVNQCLQNACSASNIPSCEALRDCGRD…	Phytozome
CrCNG1	EDP02961	Chlamydomonas reinhardtii	MAELAAALHQEALNTHVDDLIREGDASGRPIDLFSNESDDGVPAVQLASRSRNATATGTPAQPALWGREALGGKAMAATAAKETRESKQKERGLRAAVTRWMRDADLSQMFHPLTVMDACLPILRPDTIGRRMWDLLVMGMVVWTAVTVPLSVSFGTPRTLIWDAADHIMTALFGVDLLVNFRTAFYNHQGELIRDSAAIAANYMKMWFWIDLSGTIPWDALITATGVFSGHQDNSTTLAALGFLKAPRMLRLGRLLRFLDGFKNAKIFRIVQLFMAMILISHWLACIWYMMYAFGGKNNAEEWAFMKATVPDGGSQGLAYYIMLFYSSFLLLVGDNINAYNNYERTFYCVVEVLGVFFYSAVVGQMATLVATLNVTINRHGQKSIMTQDALRYMGVQD…	http://www.sciencedirect.com/science/article/pii/S1360138508001982
CrCNG2	EDP02965	Chlamydomonas reinhardtii	MSLVSDTAYDTSVDSSTASMGLLMGNHRCYPEAAGLLGTVRPAVLQLVIAPVATTGTAHGGGGGGGQGRAAESRATAATAAVAAAPPPLVYDIATLLALPADVAAELSQLSQVASQLLEYLKGLSQDLQEQSAVAAGAAEAAAEAEDASDRNATAMGAGAATAVSAFLGLDPGGFVDDGDDAGAPHQHLPVSSSSSLRMAAVAACCYCRRLLSWDGSINGALGALPIEVLMHGLVRPLCDQEDEAAHRHQEEEEHDLTRATSDAALRAIREGGAQGLAWAAHDRQAQLRRNLLKGQSRKRQAASSAAGAKRSPSLRRSYSTITRPSLWHRTVHADWRGITDSILPIINPDTRAKRAWDLLVMSMVVWTAVTVPLSVSYGMPHTTPWDVADYMMTVLFGI…	http://www.sciencedirect.com/science/article/pii/S1360138508001982
CrCNG3	EDP04816	Chlamydomonas reinhardtii	MAEAETKDLDAGARTKSRVKFADVADEPVKRQETNLSVQHSSKSVRSTRTDTSTWLNSKTRNRGRRRWRRFVMKLNPRYWIHILNKRLPILMPETRQRRYWDFFVLTLVVWTALVVPFEVGFGSINFPGGYQIERLIDACFWVDVCLNFRTAYIDHSANMVRDGAKIAGHYIRTWFFVDLVASIPFDVIVLWFVKDMSSEGLIALGLLRTPRLLRLGRLLRYFDRMKGANIVRMGKLLFFMALVAHWVSCLWFMLYRITHGNLQWSYDLLTNAKIMTYYVEAYLQSFLLMIGNDINPQRLYCTGILVIGACFYAIVVGHMSLLVNNMNPTASRHKFKKDIINNTVRYLGAPRDIAGRIDQYFDYLTTYSHPGPDGMALISQLPSSMFQDIAIWMYKDLV…	http://www.sciencedirect.com/science/article/pii/S1360138508001982
GmCNGC18	GLYMA06G08110.1	Glycine max	MYRILSTPASKFRQFRRLRSRPKAATATATEEEHAFQILWRYQILDPDSDIVAYWNRVFLVTSLLALFIDPLYFFLPTVGGPACLQADPKLSILVTILRSFADLFYVLHMIMKFRTAFVAPNSRIFGRGELVMDAREIAMRYLKSDFVIDLAATIPLPQIVIWLVIPASRNARTDHANNTLALFVLIQYVPRLFLIFPLNQRIQKTTGVIAKTPWIGAAYNLVLYMLASHVTGATWYLSSIGRQFSCWKTQCQLENKSHTLSCFSSYLDCNSLNLPDRQYWLNITHVISRCDAKSKINIKYKFGMFADAFLNDVVTSSFKERYFYCLWWGLRNLSSYGQNLDTTTYLPETLFCIVLCIAGLVLFSLLIGNMQTYLSSMSVRLEEWRIRKRDTEEWMRHR…	Phytozome	Glyma.06G077300.1.p
GmCNGC14a	GLYMA06G08170.1	Glycine max	MELKNEKLVRFANDEKHTLEPLWEKIDAHKHHEKAFHVYPEFKISNGEKNRMSIKIPSLEKLKVFPEKHEPWKKRILDPGSDVILEWNRAFLFACILALFVDPLFFYLPSVANDGKSLCMATDLNLGIVVTCFRTFADVFYLLNMAIKFRTAYVSPSSRVFGRGELVMDPRLIARRYLRSEFFLDLVATLPLPQIVIWFIMPAIRSSHADHTNNALVLIVLLQYVPRLYMIFPLSSQIIKTTGVVTKTAWAGAAYNLLLYMLASHVLGASWYLLSIERHATCWKSECRNESLPVKCALKYLDCSTLNHDDRMKWVNTTSVFGNCNPESSTSFNYGIFGNAVENNVVSSAFVEKYLYCLWWGLQNLSSYGQSLTTSTFVWETAFAILIAILGLVLFAHLI…	Phytozome	Glyma.06G077600.1.p
GmCNGC14b	GLYMA04G08085.1	Glycine max	MELKNEKLVWFSNDGKHTLEPLWEKIDAHKHHEKAFQVYPEFKISNGEKNRMSIKIASLGKLKVFPENHEPRKKRILDPGSDVILEWNRAFLFSCILALFVKLFVTCFRTFADVFYLLNMAIKFRTAYVSPNSRVFARGELAMDPRLIARRYLRSEFFLDLVATLPLPQIVIWFIMPAIRSSHADHTNNALVLIVLLQYVPRLYMIFPLRSQIIKATGVVTKTAWTGAAYNSTIHVLGASWYLLSIERHATCRKSECRNESLPVKCALKYLDCSTLNHDDRTKWVNTTSVFGNCNPENSINFNYGIFGNAVENNVVSSVFKEKYLYCLWWGLQNLSSYGQSLTTSTFVWETAFAILSYSGSCSTYLQSITVRLEEWRLKRRDTEEWMSHRQLPQNLRER…	Phytozome	Glyma.04G076400.1.p
GmCNGC15a	GLYMA13G20420.2	Glycine max	MVSDRSKSVRFQDEAETNKLMYNKESHLPMVSFDEVSDKQKGGKDAIGKSSDGRELSRVFSEDYDAAEILVLDPRGHRVNTWNKIFLAACLLSLFVDPLFFYLPVAKKDKCIDMSTGLEVFLTIIRSLIDAFYIIQIYFRFQTAYIAPSSRVSGRGELIIDSSKIASKYMRRDFWLDVMAAQPLPQVLIWAVIPYLKGSQMIASRHVLRLVSIFQYLLRLYLIYPLSSEIVKANGVMMEKAWAGAAYNLMLYMLASHVLGSSWYLLSIERQNECWKKACTLQYPHCQYRYLDCQSMGDPDRIVWLRSSNLSRLCDQNSDFFQFGIFVDALNLEVTASQFFNKYCYCLWWGLRNLSSVGQNLLTGTRVAEINFAMIIAVLGLVLFALLIGNMQTYLQSTT…	Phytozome	Glyma.13G141000.1.p
GmCNGC15b	GLYMA10G06121.1	Glycine max	MVSDRSKSVRFQDELETNKLMDNNKESHLSMVSFNEVSNDKQKGGKDAIGNKSSEDGRELSRVFSEDYDAAEILVLDPRGHRVNTWNKIFLAACLLSLFVDPLFFYLPVAKKDKCIDMSVGLEVFLTIIRSLIDAFYIIQIYFRFQTAYIAPSSRVSGRGELIIDSSKIASKYMRRDFWLDLMAAQPLPQVLIWAVIPNLKGSQMIASRHILRLASIFQYLLRLYLIYPLSSEIVKANGVMMEKAWAGAAYNLMLYMLASHVLGSSWYLLSIERQNECWKKVCTLQYPHCQYRYLDCQSMGDPDRIAWLRSSNLSSLCDQSSDFFQFGIFADALNLEVTASKFFNKYCYCLWWGLRNLSSVGQNLLTGTRVAEINFAVIIAVLGLVLFALLIGNMQTYL…	Phytozome	Glyma.10G053900.1.p
GmCNGC15c	GLYMA12G08160.1	Glycine max	MAADCSRFVRFQDDAELAKLPTTNGGNGIKPNETQVAETSGEKGLKKDTRKFLKARVLSRVFSEDYEKVRKRTLLDPRAQTIHRWNKILLVACLVSLFVDPLFFYLPLVRDEVCIDIGTTLEVFLTMIRSMADVFYMIQILLKFRTAYVAPSSRVFGRGDLVIDSSKIATRYLIKGFWLDFVAALPLPQALIWIVIPNLGGSTMANTKNVLRFIIIFQYLPRLFLIFPLSSQIIKATGVVTETAWAGAAYNLVLYMLASHFLGASWYLLSIERQEACWRSVCDMEEPSCQYGFFDCKRVEDSLRASWFIASNITILCSPKANFYQFGIYGDAVTSQVTTSSFFHKYFFCLWWGLRNLSSLGQGLLTSTFVGEIMFAIVVATLGLVLFGLLIGNMQTYLQ…	Phytozome	Glyma.12G076800.1.p
GmCNGC15d	GLYMA12G29840.1	Glycine max	MAFGNSRSARFEDDPELAKFPVTNGDNGAKIKFHIDGTQIPEPSSNMAPKKVAGKFLKTRMLSRVFSEDYGRVKRIVLDPRGQTIHRWNKIFLVACLVSLFVDPLFFYLPVVRDEVCIDIGITLEVILTLVRSVVDVFYVIQILMKFRTAFVAPSSRVFGRGELVLGYYKIAFRYLRKGFWLDFVAALPLPQVLIWIVIPTLRGSTMANTKNVLRFFIIFQYIPRLLLIFPLSSQIVKATGVVTETAWAGAAYNLMLYMLASHILGACWYLLSIERQEACWRSVCDLEKSFCQYGFFDCHRVKGALRVSWFMASNITNLCSPNANHDFYQFGIYADAVTSKVTSSAFFNKYFFCLWWGLRNLSSLGQGLLTSTYVGEIMVAIVVATLGLVLFALLIGNM…	Phytozome	Glyma.12G175000.1.p
GmCNGC15e	GLYMA13G39965.1	Glycine max	MTFANSRSASFEDDPELAKFPSTNGDNGVKIKFHIDGTQIPEPSSNMAQKKVTGKFLKARMLSRVFSEDYDRVNRRVLDPRGQTIHRWNKIFLVACLASLFVDPLFFYLPVVRDEVCIDIGITIEVILTLVRSVVDVFYVFQILMKFRTAFVAPSSRVFGRGELVVGYYKIAFRYLRKGFWLDFVAALPLPQVLIWIVIPALRGSTMANTKNVLRFFIIFQYIPRLVLIFPLSSQIVKATGVVTETAWAGAAYNLMLYMLASHILGACWYLLSIERQEACWRSVCDLEKSFCQYGFFDCHRVKDALRVSWFMASNITNLCSPNANDDFYQFGIYADAVTSKVTSSAFFNKYFFCLWWGLRNLSSLGQGLLTSTHVGEIMVAIVVATLGLVLFALLIGNM…	Phytozome	Glyma.13G324600.1.p
GmCNGC16a	GLYMA04G35210.1	Glycine max	MSSDFYRFAVSSHFSSFPKSFSLRKKVPWWYQILDPRSRFVARWNRTFLYVCIVALFLDPLYFYFPITGDKACMQTDIVLGVFVTFSRTVADLFFLFHMVLKFRTAFVSPLSRVYGRNELVTDPRQIASRYLRSDFAIDLLATLPLPQIVIWFVIPAVKDSTAAHVNHTLSLIVLIQFIPRLFQIFPLQRRILKTSGLIAKTALAGALYNLGSYMLASHVLGASWYVSSIQRQYECWRITCKKEMNRTHSPSCNPSFLDCGTITNYERQAWFKRTRVLSDCDALNDKNEFQFGMFADAFTDHVSSSRFFQKYFYCLWWGLKNLSSYGQNLQTSTYSGETLFSSFICIAGLILFAHLIGNMQNYLQSSTAKVEEWRLKQKDTEEWMNHRQLPPELQQRVR…	Phytozome	Glyma.04G181000.1.p
GmCNGC16b	GLYMA06G19570.1	Glycine max	MSSDLYRFAVSSHFSSFPKSFSLRKKVPWWYQILDPRSRFVARWNRTFLYVCIVALFLDPLYFYFPITGDKACMQTDIVLGVFVTFSRTIADLFFLFHMVLKFRTAFVSPLSSVYGRKDLVTDPRQIASRYLRSDFAIDLFATLPLPQIVIWFVIPAVKDSTAAHVNHTLSLIVLIQFIPRLFQIFPLQRRILKTSGLIAKTALAGALYNLGSYMLASHVLGASWYVSSIQRQYECWIITCKKEMNRTHSPSCNPSFLDCGTLADHERQAWFKRTRVLTACDALNDKNEFQFGMFADAFTDHVSSSRFFQKYFYCLWWGLKNLSSYGQNLQTSTYSGETLFSSFICIAGLILFAHLIGNMQNYLQSSTAKVEEWRLKQKDTEEWMNHRQLPPELQQRVR…	Phytozome	Glyma.06G184000.1.p
GmCNGC17a	GLYMA04G24950.1	Glycine max	MELKKGKLARFYTDGKKHKQSFWGARATEPPALKPSNLLPLGKNRIAETFRIGGSKVFPEDHEPWRKRILDPGSDIVLKWNRVFIVSCLVALFVDPLYFYLPSVIENTGSTCVRTDLTLRIVVTFLRTIADLFYLLHLIIKFRTAYVAPSSRVFGRGELVMDPKKIARRYIRSDFFIDFIATLPLPQMVIWFIIPATRTPQTDHKNNALALIVLLQYVPRLYLIFPLSSQIIKATGVVTKTAWAGAAYNLLLYMLASHVLGAAWYLLSVDRYTTCWKSFCKKEHDPENCFLYLDCTSLNIKLREIWANSTSVFSSCDPSNDNINFKYGIFENAVKKHVVSSNFIPKYLYCLWWGLQQLSSYGQNLETSTFIGETSFAIVIAILGLVLFSHLIGNMQTYL…	Phytozome	Glyma.04G157200.1.p
GmCNGC17b	GLYMA06G30030.1	Glycine max	MELKKGNLVRFYTDGRKHKDSLWGARATEPPGLKPSNLLPLGKNRIAETFRIGGSKVFPEDHEPWRKRILDPGSEIVLKWNRVFIVSCLVALFVDPLYFYLPSVIENTGSSCVRTDLTLRIVVTFLRTIADLFYLLHLIIKFRTAYVAPSSRVFGRGELVMDPKKIARRYIRSDFFIDFIATLPLPQMVIWFIIPATRSPQTDHKNNALALIVLLQYVPRLYLIFPLSSQIIKATGVVTKTAWAGAAYNLLLYMLASHVLGAAWYLLSLDRYTTCWKSFCKKEHNPENCFLYLDCSSSNIKLHEIWANSTNVFSSCDPSNDDINFKYGIFESAVKKHVVSSKFIPKYLYCLWWGLQQLSSYGQNLETSTFIGETSFAIVIAILGLVLFSHLIGNMQTYL…	Phytozome	Glyma.06G223800.1.p
GmCNGC1a	GLYMA14G31940.1	Glycine max	MSTTPQEKFVRFQDWNSEKGSESNYPAIKITHSERFRTTLSSVSEKFQNGLESGSERMKRFRTSFKSFPYGSVLSRSFSSRKKILDPQGPFLQKWNKIFVLLCVIAVSLDPLFFYVPVIEDAKKCLSLDSKMEITATVLRSFSDALYIIHMIFQFRTGFIAPSSRVFGRGVLVEDSWAIARRYLSSYFIIDILAVLPLPQVVILVIIPEMSGFKSLNTKNLLKFVVFLQYVPRLLRIIPLYNEVTRTSGILTETAWAGAAFNLFLYMLASHVVGAFWYLFSIERETTCWQEACQRNTTVCNKADMYCNDYLGGLSKISAFLSTSCPIQNEDKKLFDFGIFLDALQSGVVESRDFPQKFFYCFWWGLKNLSSLGQNLATSTYVWEISFAVFISVSGLVLF…	Phytozome	Glyma.14G161600.1.p
GmCNGC1b	GLYMA06G13200.1	Glycine max	MNFQQDKFVRFRDWSSDRGSETNSPAIHVTRSGRVKNTLNSVSEKFQRGLESSSEGIKRFRKSFKSLPYNRVLSRNFSSKKKILDPQGPFLQKWNKIFVLSCLIAVSLDPLFFYVPVIDDNKKCLSMDRKMEITATVLRSFSDIFYIIHIIFQFRTGFIAPSSRVFGRGVLVEDAWAIAMRYLSSYFLIDILAVLPLPQVAILIIIPKLSGSESLNTKTLLKFIVCFQYIPRFLRIIPLYKEVTRTSGILTETAWAGAAFNLFLYMLASHVIGAFWYLFSIERETTCWQDACRRNSTCNTTAMYCDNHQVLGTMSAFLNASCPIQDQNTTLFNFGIFLDALQSGVVESRDFPQKFFYCFWWGLRNLSSLGQNLATSTYVWEISFAIFISIAGLVLFAFL…	Phytozome	Glyma.06G126600.2.p
GmCNGC1c	GLYMA04G41610.1	Glycine max	MNFQQDKFVRFRDWNSDKGSESNSPAIHVTRSGSIRNTLNSVSEKFQRGLESSSEGIKRFRKSFKSLPYNRVLSRNFSSRKKILDPQGPFLQKWNKIFVLSCLIAVSLDPLFFYVPVIDDNKKCLSMDRKMEITATVLRSFSDIFYIIHIIFQFRTGFIAPSSRVFGRGVLVEDAWAIAMRYLSSYFLIDILAVLPLPQVAILIIIPKLSGSESLNTKTLLKFIVFFQYIPRFLRIIPLYKEVTRTSGILTETAWAGAAFNLFLYMLASHVIGAFWYLFSIERETTCWQDVCRRNSTCNTAAMYCDNHQVLGTMSAFLNASCPIQVQNTTLFNFGIFLDALQSGVVESRDFPQKFFYCFWWGLRNLSSLGQNLATSTYVWEICFAIFISIAGLVLFAFL…	Phytozome	Glyma.04G237400.3.p
GmCNGC2a	GLYMA18G49890.1	Glycine max	MHNTFSSLLRWISKKLRRRNSISNGDSGSDSFQNGAATVVDDNPFSSGVECYACTQVGVPVFHSTSCDSAFHQLQWEASAGSSLVPIQSRPNKVLGFRTVSGSSRGPFGRVLDPRSKRVQRWNRALLLARGVALAIDPLFFYSLSIGREGSPCLYMDGGLAAMVTVARTCVDAVHLLHVWLQFRLAYVSRESLVVGCGKLVWDAREIASHYLRSLKGFWFDAFVILPVPQVVFWLLVPKLLREEKIKIIMTIMLLIFLFQFLPKVYHSICMMRRMQKVTGYIFGTIWWGFGLNLIAYFIASHVAGGCWYVLAIQRVASCLRQQCERTNGCNLSVSCSEEICYQSLLPASAIGDSCGGNSTVVRKPLCLDVEGPFKYGIYQWALPVISSNSLAVKILYPI…	Phytozome	Glyma.18G263900.1.p
GmCNGC2b	GLYMA08G26340.1	Glycine max	MYQWIIVRVHMWISKKLRPRNSISNGDSSSDTFHNGASTDTVVVDDNPFSSGVECYACTQVGVPVFHSTSCDSAYHQLQWEASAGSSLVPIQSRPKKVLGFRTVSGLTRGPFGRVLDPRSKRVQRWNRALLLARGVALAIDPLFFYSLSIGREGSPCLYMDGGLAAMVTVARTCVDAVHLLHVWLQFRLAYVSRESLVVGCGKLVWDARDIASHYLRSLKGFWFDAFVILPVPQVVFWLIVPKLLREEKIKIIMTIMLLIFLFQFLPKVYHSICMMRRMQKVTGYIFGTIWWGFGLNLIAYFIASHVAGGCWYVLAIQRVASCLRQQCERTNGCNLSVSCSEEICYQSLLPASAIADSCGGNSTVVRKPLCLDVQGPFKYGIYQWALPVISSNSLAVKI…	Phytozome	Glyma.08G241600.1.p
GmCNGC4a	GLYMA12G34740.1	Glycine max	MATSDHPVQESRFSRMHYFSTDDDQDEDDDDTDLDFVDDSNVSPAEEEEPKKSDILGGENFNRRREFRVVLDPRGKWVQEWNRVFLLVCATGLFVDPLFFYALSISDTCMCLFVDGWLVITVTALRCMTDALHVWNMWLEFKMAKRSSSFIGRDTNASGGGGGGGGGYALRYLKAKRGFFFDLFVILPIPQIVLWVTIPFLLKKGSITLVVTVFLIMFLFQYLPKIYHSVCLLRRMQDLSGYISGTVWWGIALNLIAYFVASHAAGACWYLLGLQRAAKCLEEQCAKTTGCGLRTLCCKEPIYYGGINIVRDKTRLLWAQNREARSTCLDSADNYDYGVYEWSVQLVTNDSRLEKILFPIFWGLMTLSTFGNLESTPERLEVIFNIIVLTSGLLLVTML…	Phytozome	Glyma.12G219000.1.p
GmCNGC4b	GLYMA06G42310.1	Glycine max	MATTITEQEASSRAPHVLDYATTTSDDDTEKEEEELVHEQNESSGGGRWFPAACGGGTRRSGGGALGRVLDPRAKWVQEWNRVFLLVCAAGLFVDPLFFYALSVSDSCMCVFVDGWLAVTVTVLRCMTDALHVWNMVIRCKMAKRTFGLGASTTSSGRGTSSSSVGLRDTRPRSVAMGYLMSRTGFFFDLFVILPLPQIVLWVAIPSLLEKGSVTLVMTVFLIIFLFQYLPKIFHSVCHLRRTQNLSGYIFGTVWWGIALNMIAYFVASHAAGACWYLLGIQRAAKCLKVQCEKTSGCGMKILSCQTPIYYGSNSFLVRDRARLAWAENREVRHTCLNGPDNYNYGAYRWSVQLVTNDNRLEKILFPIFWGLMTLSTFGNLESTTEWLEVVFNIIVLTS…	Phytozome	Glyma.06G271200.1.p
GmCNGC4c	GLYMA12G16146.1	Glycine max	MATTITEQDTSSRAPHVLDYATTTSDEETEQDEEEELVPEENGFGNGVRWFPAASGCGGRRSGGGALGRVLDPRAKWVQEWNRVFLLVCAAGLFVDPLFFYVLSVSDSCMCVFVDGWLAVTVTVLRCMTDALHVWNMVIRSKMAKRTFGLGAATASGRGSSSSIGLRDTRPCSVAIGYLKSRTGFFFDLFVILPLPQIVLWVAIPSLLEKGSVTLVMTVFLIIFLFQYLPKIYHSVCHLRRTQNLSGYIFGTVWWGIALNMIAYFVASHAAGACWYLLGIQRAAKCLKVQCAKTSGCGMKILSCQTPIYYGSNSLLVRDKARLAWAENREVRHTCLNGPDSYNYGAYRWTVQLVTNDNRLEKILFPIFWGLMTLSTFGNLESTTEWLEVVFNIIVLTSG…	Phytozome	Glyma.12G133700.1.p
GmCNGCIa	GLYMA07G06220.2	Glycine max	MAAKGQKFVRFKDWKSLSSSSIEHNDSSNGGFLKRKVQPSLSSVSDGSITNLSCRNHVLDPQGATLQKWNKIFVITSVMAISVDPLFFYIPMIDDKKQCLALDGTLKITASVLRTFFDLFYILHIIFQFRTGFIAPSSRVFGRGELVNDPWAIVMRYLSSYFIIDILSIIPLPQLVILAMIPFPKCSVPYVGKDLLKYTIIAQYVPRILRIYPLFKEVTSTSGILTETAWAGAAYNLFLYMLASHVVGAFWYLFSVESRLRCWRRRLKNTTFLHESYLSCGSGNSTVQSLLKSSCPLTDPQQIQHLETFNFGIFIEALKARVVESNTDFPHKFFYCFWWGLRSVSSVGQGLETSTYAGEIIFAIFIAVFGLILFASLIGNMQKYLQSTTVRVEEMRIKR…	Phytozome	Glyma.07G056400.3.p
GmCNGCIb	GLYMA16G02853.1	Glycine max	MTAKEKKFVRLDWKSLSSSSIEHNDSSNDGFLKRKVRPSLSSLIDGSITNSSCQSHVLDPQGATLQKWNKIFVITSVMAVSVDPLFFYIPMIDDKKQCLALDGTLKITASVLRTFFDLFYILHIIFQFRTGFIAPSSRVLGRGELVNDPWAIVMRYLSSYFIIDILSIIPLPQMVILATVSIPKCSVPYVGKDLLKYTIITQYVPRLLRIYPLFKEVTRTSGILTETAWAGAAFNLFLYMLASHVVGAFWYLFSVESRLRCWRRQLKTTMIFHESYLSCGRNNPIVLSLLKYSCPYIDPESIENLATFNFGMFVEALKSRVVESTTDFTHKFFYCFWWGLRSVSSVGQGLETSSYVGEIIFAILIAVFGLVLFASLIANMQKYLQSTSVRVEEMRVKRR…	Phytozome	Glyma.16G025400.1.p
GmCNGCIc	GLYMA19G44451.1	Glycine max	MKNWRRDSDILPVTVSDGKRTMKKIFDPQEPLLQKWNKIFVIMCILSVALDPLFFYIPVINEDKKCLHLDGASKITVCVCVLRTFFDLFYILRIIFQFKTGFKTPFSRVFGRDELIHDPVPIMKRYLTSHFIIDILSIIPLPQVIFLAIPNLKSPDPLVVKDLLKYSVLILYVPRLWRIYPLYQEVKKTIGIFTEKAWAGATFNLFLFTLASHSEVWCWRRELKNASLFHEEYLSCGHGDQNVFQLLNKTCSFIDPDKIIDKNTFNFGIFFDALDSGVVESTTDLHQKFFYCFCSLGQNLKTSINVIEIAFAIFIAIVGLVLYSLLIGNMQKYLHQYTQSKNFIEEKKRNFIEEKKRVKRRHEIELWMSHRMLPEDLKQRIRRFEHYKWQENSGVDEEA…	Phytozome	Glyma.19G255500.3.p
GmCNGCId	GLYMA03G41790.2	Glycine max	MKIKKCLDWDGAFMITVCVLWTFFDLFHILRIIFQFKTGFVAPSSRVFGRGELTDDPVAIMKRYLTSHFIIDILSIIPLSQVIVLAIPNLKMSDPLLVKDLLKYSVYAKALADLSTIPRNKNTFNFGIFFDALDSGVVESTTVLYQKFFYCFWWGLGSLRKEMRVKRHDIELWMSHRMLPEFLKERIRRNEQYKWQENRGVDEETLIRNLPRYLRRDLKRHFCLDLVKRVPMFEEMDQQLLDTIFIVREGDPVEEMLFIMSRKVSSVTTNGGRTGFFNSLFLMAGDFCGEEILIWASDPSSSSKLPISTRTVQTISEVEAFALMSEDLKLLASEFRNHGGKQLHHALRQGLIRAWAACFIQAAWSRYWKKKIERSLHEAEDKLKDALQAEPDFTAQNH	Phytozome	Glyma.03G257100.1.p
GmCNGCIe	GLYMA03G41780.1	Glycine max	MNAKGHKFVRFEDWKSESSFSPEQENSINNGNHKRRPSVGAVLKSIGRRLESVSEKMKNLTRASAVHPVSDGKKKLPPRKKILDPQGPILQKWNKIFVITCVMAVSVDPLFFYIPVINNARKRVDLDGVLQITASVLRTFFDLFYILRIIFQFKTGFIAPSSRVFGRGELIDDPMAIMKRYLTSHFIIDVLSIIPLPQVILLAINRNLKTSDPFVAKDLLKYSVLIQYVPRLLRIYPLFKEVTRTSGILTETAWAGAASNLFLYMLASHVVGANWYMLSVESEVRCWRELKNASLCHREYMSCGDRNQKNFTLLNLLNQTLLNQTVLNQTCSLVDPDTIKDPKTFNFGIFSDALDSHVVESTTDFPQKFFYCFWWGLRNLSSLGQNLKTSTDVSEIAFA…	Phytozome	Glyma.03G257000.2.p
GmCNGCIf	GLYMA19G44430.1	Glycine max	MNAKGHKFVRFEDWKSESSFSPEQEDSIDSGNHKRRPSVGTVLKSIGRRLESGSEKMKNLRRASAVHPVSDGQKKLPPRKKILDPQGPVLQKWNKIFVITCVLAVSVDPLFSYIPVINNEEKCVHLDGALQITASVLRTFFDLFYILRIIFQFKTAFIPPSSRVFGRGELIDDPVAIMKRYLTSHFIIDILSIIPLPQVIVLAINRNSKTSDPFVAKDLLKYSVLIQYVPRLLRMYPLFKEVTRTSGILTETAWAGAAFNLFLYMLASHVVGANWYMLSVESELRCWRRELRNASLYHRKYMSCVDRNPNVFTLLNRTCSLVDPDTIKDPNTFNYGIFFDALDSRVVESTTDFPQKFFYCFWWGLRNLSSLGQNLKTSTDVSEIAFAIFIAIFGLVLFS…	Phytozome	Glyma.19G255300.1.p
GmCNGCIIa	GLYMA07G02560.2	Glycine max	MFESSYKSQYIGGQKEKFVRLDDLDSNCSMPSSSRGMKKLRFNLDSLPIPLPGRGRKRASKSFRLGMKKSSDGLKTFGRSLKTGVTTWAVFPEDLKVSEKKVFDPQDKNLLYWNKFFEILCIVSIACDPFFFYLPYFNHKSFCLAIDNSLASFAVTMRTICDFIYLLRISFQFRTAYIAPSSRVFGRGELVIDPRKIAKRYLKRYFIIDFISVLPMPQIVVWKYLYRSGRVEVLETKTSMLRIVILQYFPRFLRFLPLASEVKKTAGVFSENALLGAMYYLIWYMLASHITGSVWYLLAIERNGTCWKDACKEVEGCNTHFLYCGNSNKHRSGYDTWRNISETVLRSRCFVEGDASEFNYGIFSQAIQSDIVASVEVFPKFCYCLWWGLQNLSTLGQGL…	Phytozome	Glyma.07G022500.2.p
GmCNGCIIb	GLYMA08G23460.1	Glycine max	MFDSGYKSQYIGGQKEKFVRLDDLDSNCSMPSSSRGMKKLRFNLDSLPIPLPGRGRKRASKSFRQGMKKSSDGLKTFGRSLKTGVTTWAVFPEDLKVSEKKVFDPQDKNLLYWNKFFEILCIVSVACDPFFFYLPYFNHKSFCLAIDNNLASFAVPMRTICDFIYLLRISFQFRTAYIAPSSRVFGRGELVIDPTKIAKRYLQRYFIIDFISVLPIPQIIVWKYLYRSGRVEVLETKTALLRIVILQYFPRFLRFLPLASEVKRTAGVFSENALLGAMYYLIWYMLASHITGSVWYLLAIERNDTCWKDACKKVEGCNTHFLYCSNSNKHMSGYESWRNVSETVLKSRCFVEDDSSEFNYGIFSQAIQSDIVASVEVFPKFCYCLWWGLQNLSTLGQGL…	Phytozome	Glyma.08G219300.1.p
GmCNGCIIc	GLYMA12G23890.1	Glycine max	MFDCGYKSQYVGGQCEKFVRLDDLDSRLSSSSEAAVKTCGFSIDKLSHGGHGSSTTSRSFKRRIRKGSEGLKSIGRSLGLGVSRAVFPEDLKVSEKKIFDPQDKFLLTWNKLFVISCILAVSVDPLFFYLPVINDSFHCLGIDRKLAITVTTLRTFIDAFYLVHMALQFRTAYIAPSSRVFGRGELVIDPAQIAKRYLRRYFIVDFLSVLPLPQIVVWRFLQRSKGSVVLATKRALLFIILHQYIPRFFRMVPLTSELKRTAGVFAETAWAGAAYYLLLFMLASHIVGSFWYLLAVERNDFCWQKACSGNGYNKNFLYCGNQYMEGYSAWQNRSKDILTSQCSVDNDNSPFDYGIFKQALSSRIVSSKKFFSKYCYCLWWGLQNLSTLGQGLETSTYTG…	Phytozome	Glyma.12G152300.1.p
GmCNGCIId	GLYMA02G36560.1	Glycine max	MFDCGPKSEYMGGQRENFLRLEALDSTLSSSSDAGVIKSGFNIDKLSHGHGSSTTSRSFKRGMRRGSEGLKSIGRSLGLGVSRAVFPEDLKVSEKKIFDPQDKFLLLWNKLFVISCILAVSIDPLFFYLPVINDSFHCLGIDRKLATIVTTLRTMVDVFYLIHMALQFRTAYIAPSSRVFGRGELVIDSAQIAKRYLQRYFIIDFLSVLPIPQIVVWRFLQRSKGSDVLATKQALLYIILLQYVPRFLRMVPLTSELKRTAGVFAETAWAGAAYYLLLYMLASHIVGAFWYLLAIERNDTCWQKACSDIGCKENFLYCGNRHMEGYSAWNKTSEDIQSRCSADGDPAHFDYGIFGQVLSSGIISSKKFISKYCYCLWWGLQNLSTLGQGLQTSTYPGEV…	Phytozome	Glyma.02G204300.1.p
GmCNGCIIe	GLYMA17G08120.3	Glycine max	MFDCGPKSEYMGGQRENFLRLEALDSTLSSSSDAGVIKSGFSIDKLSHGHGNSTTSRSFKRGMRRGSEGLKSIGRSLGLGVSRAVFPEDLKVSEKKIFDPQDKFLLLWNKLFVISCILAVSIDPLFFYLPVINDSFHCLGIDRKLATIVTTLRTLVDAFYLLHMALQFRTAYIAPSSRVFGRGELVIDSAQIAKRYLQRYFIIDFLSVLPIPQIVVWRFLQRSKGSDVLATKQALLFIILLQYVPRFLRMVPLTSELKRTAGVFAETAWAGAAYYLLLYMLASHIVGAFWYLLAIERNDSCWQKACSDIRCNKNFLYCGNQHMEGYSAWNKTSEDIQSRCSADGDPAHFDYGIFGQVLSSGIISSKKFISKYCYCLWWGLQNLSTLGQGLQTSTYPGEV…	Phytozome	Glyma.17G073500.3.p
GmCNGCIVAa	GLYMA16G34420.1	Glycine max	MANFEKDEVPIFSEVHPKPSNEPVDTKFPRGVPRTRSVSISIPSTLTEPYERGNNLVGYTGPLRSQRKTPFDHMSGPLYVTNKHGNLFRHNRVASEYQTAESKAENFPSCCGMGENDLQNNYAGKNEHLVRSGPLGMCNDPYCTTCPTYFKATQQMNSKASGIFNPEFRNTLYGDARDWARRLFAFLIPLVPRVMNPHNRLVQQWNKFFAICCLVAIFVDPLFFFLLSVQKEHKCIVIHWTMAKMLVVLRSMNDFIHFLNIVLQFRLAYVAPESRVVGAGELVDHPKKIALHYLRTSFIIDLFVVLPLPQIFILFVLPKHLGSSGANYSKNILRIVILVQNIPRLCWFLPMLISPTGSIFESPWASFFINLFTFMLSGHVVGSWWYLFGLQRVNLCLRV…	Phytozome	Glyma.16G218300.1.p
GmCNGCIVAb	GLYMA09G29880.1	Glycine max	MANFEKDEVPIFSDIHPKLSNELVDSKFPRRVPRTRSVSISIPATLTEPYERDTNLVGYTGPLRSQRKTPFDQMSGPLYVTNKPGNLFRQNRVAPEYQTAESKTENFPSCCGMGENDLQNNYAGKNEHLIRSGPLGMCNDPYCTTCPTYFKATQQMTSKASGIFNPKFRNTLYGDARDWARRLFDFLIPLVPRVMNPHNRLVQQWNKFFAICCLVAIFVDPLFFFLLSVQKNHQCIVIDWTMTKMLVVLRSMNDFIHFLNIVLQFRLAYVAPESRVVGAGELVDHPKKIALHYLRTSFVIDLFVVLPLPQIFILFVQPKHLGSSGANYAGFFLPKHLRIVIIVQYIPRLCRFLPMLISPTGLIFESPWASFFINLFTFMLSGHVVGSWWYLFGLQRVNQ…	Phytozome	Glyma.09G168700.4.p
GmCNGCIVAc	GLYMA09G29860.1	Glycine max	MAHFEKDEVPMLSETHAQLSDEVVDSNFRRLVSRTQSASISIPMASLESYEKETSLVGHTGPLRSVRKTPFVQMSGPLYATNGTGNLSRQNIVATRTKVVESKTEKFSTFNGTDENHWDNDYNRKNEHLMRSGQLGMCNDPYCTTCPTYFKASQPKARRTSAIFDPKFHNNLYGDAKGFGRKLYSFFSSYVPGVMNPHAKFVQQWNKILAIFCLVAIFVDPLFFFLIYVKKDDKCIAINWTMTTTLVLFRSINDLIYFFNILVQFRLAYVSPESRVVGAGDLVDHPKKIALNYLKGFFFIDLFVVLPLPQIMISFVLRKYMGISGANFAKNLLRAAILLQYFPRLFRFLPLLIGQSPTGFIFESAWANFIINLLFFMLSGHVVGSGWYLFGLQRVNQCL…	Phytozome	Glyma.09G168500.1.p
GmCNGCIVAd	GLYMA16G34370.3	Glycine max	MAHFEKDEVPMLSETHARLSDEVVDSNFRRLVSRTRSASISIPMASLESYEKETNLVGHTGPLRSVRKTPFVQMSGPLYATNGTGNLSRQNIVATGTKVVESKTEKFSTFDGTNENRWDNDYDRKNEHLMRSGQLGMCNDPCCTTCPSYVKASQPRTRKTSAIFDPKFHNNLYGDAKGFGRKLYSFCSRYVLGVMNPHNKFLQRWNKILAIFCLVAIFVDPLFFFLIYVKKNEKCIAINQTMTTTLVLFRSINDLIYFFNILLQFKLAYVSPESTVVGAGDLVDHPKKIALNYLKGYFFIDLFVVLPLPQIMILFVLPKYLGLSGANYAKNLLRAAILVQYFPRLFRFLPLLIGQSPTGFIFESAWANFIINLLIFMLSGHVVGSGWYLFGLQRVNQCL…	Phytozome	Glyma.16G218000.3.p
GmCNGCIVAe	GLYMA09G29850.2	Glycine max	MKENQQGKVANFEKHGEPAPSETHAQHDELENSRFGKVISRTKSASISIPMVSMEPYERETSLVGHTGPLPSVRKSPIMHVNGSLSATNGTENLLHQSIFVKGNKVVESKTEKISTLDRKDENHWNNNYDRKNEHLLRSGLLGMCNDPYCTTCPTYFRASLQRFSKASTVFDPQFHFHNALYGDAKGLGRKIMSFFSSYVPGVINPHSKVVQQWNKFLAIFCMVAIFVDPLFFFLIYVQKGGKCISIDWDMTKVLVVVRTMNDVIYFLNILLQFRLAYVSPESTVVGAGDLVDHPKKIALHYLKGYFLFDLFVVFPLPQIMIFLVLPKHLGTSGANYAKNLLRAVILVQYIPKLFRILPLLIGQSPTGFIFESAWANFIINLLIYMLASHVVGSCWYLF…	Phytozome	Glyma.09G168400.1.p
GmCNGCIVAf	GLYMA09G29850.5	Glycine max	MKENQQGKVANFEKHGEPAPSETHAQHDELENSRFGKVISRTKSASISIPMVSMEPYERETSLVGHTGPLPSVRKSPIMHVNGSLSATNGTENLLHQSIFVKGNKVVESKTEKISTLDRKDENHWNNNYDRKNEHLLRSGLLGMCNDPYCTTCPTYFRASLQRFSKASTVFDPQFHFHNALYGDAKGLGRKIMSFFSSYVPGVINPHSKVVQQWNKFLAIFCMVAIFVDPLFFFLIYVQKGGKCISIDWDMTKVLVVVRTMNDVIYFLNILLQFRLAYVSPESTVVGAGDLVDHPKKIALHYLKGYFLFDLFVVFPLPQIMIFLVLPKHLGTSGANYAKNLLRAVILVQYIPKLFRILPLLIGQSPTGFIFESAWANFIINLLIYMLASHVVGSCWYLF…	Phytozome	Glyma.09G168400.3.p
GmCNGCIVAg	GLYMA16G34381.1	Glycine max	MANFEDRELLMMSETDAQSYDETLHSKFQRLLSRTQSASVSIPMESYERKTSIVGHSGSLYANATPGTDNLLQHSIVVTGNKTEESKTDKFATFISTDKFDSKNEHLLISGQLGICNDPYCTTCPTYFEASQLRNPKASILSDPKFHNALYGDAKGFARKLFSFCSSFVPGVMNPHSKFIQHWNKVLATFCLVAIFVDPLFFFLLYVRQDFNCIVVNWKLTKALVIVRSMNDFIYCLNILLQFRLAFVSPESRVVGAGDLVDHPKKIALRYLKGYFLIDLFVVFPLPQVMLLSVLPNSLRGANYAKNVLRAAILVQYIPRLFRFLPMLFGQSPAGFIFESAWANFIINLLIFMLASHVVGSCWYLFALQRVNQCFRNACHTSNIPGCLTFIDCGHSHNG…	Phytozome	Glyma.16G218100.1.p
GmCNGCIVAh	GLYMA16G34390.1	Glycine max	MANLENDKLPMLSDIDAQPYDEPLDSKFKRTVTRTHSASVSISMSSLESYEKETSLVGHTGPLQSKRKTPFMQMSGPLYATTGTGNLLQKHIVSGNKAKERTTDNFATHHDTGSNYWNNDYDRKNEHLLKSGQLGMCNDPYCTTCPTYFNASQQRNPKPSTRWDPKFHNALYGDAKSFVRKLLSFCYSYVPGVMNPHAKVVQKWNKCLAIFCLIAIFVDPLFFFLLYVEKDNKCIVINWPLTTALVLFRCVNDFVYFLNILLQFRLAYVSRESRVVGAGDLVDHPKKIALHYLKGYFLIDLFVVFPLPQIMILFVLPNSLEGANYAKNLLRAAILVQYIPKLFRFLPLLIGQSPMGFIFESAWANFVINLLIFVLASHVVGSCWYLFGLQRVNQCLRDA…	Phytozome	Glyma.16G218200.1.p
GmCNGCIVAi	GLYMA09G29870.2	Glycine max	MHIPTLQHIIPTTNRLAIQFQLSFKKFVFTIQIFTLTALSLNYQGSMANFENDKLLMLSDTDAQPYDEPLDAKFRRTVTRTQSASISISMSSLESYDKETSLVGHTGPLQSKRKTPFMQMSGPLYATTGTGNPLQKHIVSGNKAEERKTDNFATLRDTGSNYWNNDYDRKNEHLLRSGQLGMCNDPYCTTCPTYFNASQQRNPKPSTRWDPKFHNALYGDAKSFVRKLLSFCYSYVPGVMNPHAKVVQKWNKFLAIFCLIAIFVDPLFFFLLYVEKDNKCIVINWPLTTALVLFRCVTDFVYFLNILLQFRLAYVSRESRVVGAGDLVDHPKRIALHYLKGYFLIDLFVVFPLPQIMILFVLPNSLEGANYAKNLLRAAILVQYIPKLFRFLPLLIGQS…	Phytozome	Glyma.09G168600.3.p
MtCNGC2	Medtr7g012260.1	Medicago truncatula	MPTFSSLPRWIGGKFLGRNPSNTINNVGDSSDDPGVAVIADDNPVISMVECYACTQVGVPVFHSTSCADSCHQPEWEASAGSYLVPIQNRPGKFARAVSKPNWGVLGKVLDPRSKRVQLSNRALLLARGVALAIDPLFFYALSIGREGSPCLYMDGGLAAVVTVARTVVDAVHLFHVWLQFRLAYVSRESLVVGCGKLVWDARAIASHYMRSFKGFWFDVFVILPVPQVVFWLVVPKLIREERIKIIMTTLLLIFLFQFLPKVYHSISMMRRMQKVTGYIFGTIWWGFGLNLIAYFIASHVAGGCWYVLAIQRVASCLQQQCERTIGCNLSLACSEEVCYKSLLPETIGNPCGGNSTMMSKPVCLDIDGPYKYGIYQWALPVISSNSLAVKILYPIFWG…	Phytozome
MtCNGC14	Medtr3g109030.1	Medicago truncatula	MELKNEKLVRFSIDGKHNLEKPMSVYKIQKILNPEGKISSIVDTDKNGMNIKFPTFEKFKVFQENHEPWKKRILDPGSDIFLEWKRAFLCSCILSLFVDPLFFYLPSVAISTNKNSSCMVTDLNLGIVVTCFRTFADVFYLLNMVIKFRTAFVSPSSRVFGRGELVMDPRLIARRYLRSEFFLDLFAALPLPQIVIWFIMPAIRSSHDDHTNNALVLIVLLQYVPRLYMIFPLSSQIVKATGVVTKTAWAGAAYNLLLYMLASHVLGASWYLLSIERHATCWKSECRNENLPVKCILNYLDCSTINDGDRVKWANTTSVFGNCNPESSKVFNYGIFGNAVQNNVLSSMFIEKYLYCLWWGLQNLSSYGQSLTTSTFVWETAFAILIAILGLVLFAHLIG…	Phytozome
MtCNGC16	Medtr3g088875.1	Medicago truncatula	MNRELQQFAVSSSSHFYSRFPKSFSLRKKVPWWYQILHPRSPFVAKWNVTFLYACLFALFLDPLYFYIPITGDKACMETDLVLGLLVTFSRTVADLFFLFHIILKFRTAFNSPTSFVYGRKELITDPGQIARRYIKHDFIIDLLATLPLPQIVIWVVIPATKNSNAAHVNHTLSLIVLIQFIPRCFQIFPLQRRILKTSGLIAKTALAGALYNLGFYMLASHVLGATWYVSSIQRQYECWRIMCKKEMNRTHSPSCDPSFLDCSTLVNNERQVWFRRTRVLTACDAFQDKNHFQFGMFADAFTDHVSSSRFFQKYFYCLWWGLKNLSSYGQNLKTSTYSGETLFSSFICIAGLILFAHLIGNMQNYLQSTTARLEEWRLKQKDTEEWMNHRQLPPELQE…	Phytozome
MtCNGC17	Medtr2g460590.1	Medicago truncatula	MEFKKAKLVRFYSDVKRVKEEGTKVSKSYKVFPEEHEPWRKRILDPGSQIVLKWNRLFIVSCLLALFVDPLYFYLPIVQTTQRPSSSCLKTDLTLQIIVTFLRTIADVFYLLHLIIKFRTAYVAPSSRVFGRGELVMDPAKIARRYIRSHFFIDFIATLPLPQMLIWFIIPATRTPQTDHNNNALAFIVLLQYLPRLYLIFPLSSQIIKATGVVTKTAWAGAAYNLILYMLASHVLGASWYLLSVDRYTTCWKSLCKKERSPHSCFLYLDCSSLNNDTRKIWVNTTDVFNRCDPSNDDIQFKYGLFENALTKHVVSSNFISKYLYCLWWGLQQLSSYGQNLDTTTFIGETSFAIVIAILGLVLFAHLIGNMQTYLQSITIRLEEWRLKRRDTEEWMGHR…	Phytozome
MtCNGC18	Medtr7g034605.1	Medicago truncatula	MYRIISTPASKFRQFRRLGSKPTITSSTEEEEQASHILLWRYQILDPDSELVAYWNKVFLVTSLLALFIDPLYFFLPTVGGPACLSVDPKLSIVITFLRTFADLFYVLHMVMKFRTAFVAPNSRIIGRGDLVMDPYQIAMRYLKSDFVIDLAATIPLPQIVVWLVIPASRGTKSDHANNNLALFVLIQYVPRLFLIFPLNARIQKTTGVIAKTPWIGAAYNLVLYMLASHVTGATWYLSSIGRQFNCWKTQCEQENKSHTLSCLPSFLDCNSMDSPDRQYWINLTNITSKCDAKSKVNIKYKFGMFADAFLNDVVTTSFKERYFYCLWWGLRNLSSYGQNLDTTTYLWETLFCIVLCIAGLVLFSLLIGNMQTYLQSMTVRLDEWRIRKRDTEEWMRHR…	Phytozome
MtCNGC15a	Medtr1g064240.1	Medicago truncatula	MASVISRAVRFHDDLEKEKLQEGEESHMEMRAYEMSSEYKHGKDAINKPSSNGRGLSRVFSEDYDAGEILVFDPRGPRINLWNKIFLAACLISLFVDPLFFYLPVAKKEKCIDMSIGLEVSLTIIRTFVDAFYIIHIYIRFQTAYIAPSSRVSGRGELIIDSSKIASNYMKKELWSDLVAALPLPQVLIWAVIPNIKGSEMIASRHVVRLVSIFQYLLRLYLIYPLSSKITKASGVMMEKAWAGAAYYLTLYMLASHVLGSTWYLLSIERQDECWKKACTLQYPHCQYHYLDCQSLSDPNRNAWLKSSNLSGLCDQNSHFFQFGIFDDAVTLEITSSNFLTKYYYCLWWGLRNLSSSGENLLTSTHVAEINFAVIVAILGLVLFALLIGNMQTYLQSTT…	Phytozome
MtCNGC15b	Medtr4g058730.1	Medicago truncatula	MVTPKFMSDLFEGDHLELAKLTSPNGDNGIKFNEKHVAPRVLSRVFSEDYKRVKRRRRIFDPRGQTIHQWNKIFLVACLISLFVDPLFFYLPIVQDEVCIDIGIAVEVFLIIIRSIADVFYVIHIFMRFHTAYVAPSSRVFGRGELVIDSSKIASRYLHKGFFLDFIAALPLPQVLIWIVIPNLGGSTIANTKNVLRFIIIIQYLPRLFLIFPLSSQIVKATGVVTETAWAGAAYNLMLYMLASHVLGACWYLLSIERQEACWKSVCKLEESSCQFDFFDCNMVKDSLRVSWFVTSNVTNLCSPNSLFYQFGIYGDAVTSKVTTSAFFNKYFFCLWWGLRNLSSLGQGLLTSTFVGEIMFAIVIATLGLVLFALLIGNMQTYLQSTTVRLEEWRVKRTD…	Phytozome
MtCNGC15c	Medtr2g094860.1	Medicago truncatula	MGFDNPRSERFEDDPEISKIPTTSGVKVKYHIDGTQIPEQSSKKSRKNETRNKFLKTRVLSRVFSEDYERVKKRVLVLDPRGQLIHRWNKIFLVACLVSLFVDPLFFYLPVVREEVCIDIGKTLEVILTVVRSFGDLFYIVQICMKFRTAYVAPSSKVFGRGELVLTYSKIALRYFSKGFWLDFIAALPLPQVLIWIIIPTLRGSTMANTKNVLRFFIIFQYIPRLYLIFPLSSQIVKATGVVTETAWAGAAYNLMLYMLASHILGACWYLLSIERQEACWKSVCNMEKSNCQYGFFNCHSIKDAPRVAWFIASNVTNLCSPNAGFYPFGIYADAMTSKVTSSPFFNKYFYCLWWGLRNLSSLGQGLLTSTFIGEIMVAIVVATLGLVLFALLIGNMQT…	Phytozome
MtCNGC1a	Medtr1g028370.1	Medicago truncatula	MSTFQQEKFVRFQDSNAEVSQRNYPAFKTTQSGRFRSTISSFSEKFQRGLESGSERIKRFRSTFDHYHYDNALSRNFGSKRKILDPQGTFLQKWNKIFVLLCVIAVSLDPLFFYVPVIDGENKCLSLDRGMEITATFLRTFSDVFYIIHMIFQFRTGFIAPSSRVFGRGVLIDDSWVIAKRYLSSYFLVDILAILPLPQVVILVIIPKMSGFQSLNTKNLLKVVVIFQYVPRLIRIIPLYKEVTRTSGILTETAWAGAAFNLLLYMLASHVLGAFWYLFSIERETTCWQEACRSNIMCNTAYMHCNPRGGFKSIAKFLNDSCPIQEEDKKLFDFGIFLDALQSGVVESRDFPSKLFYCFWWGLKNLSSLGQNLATSTDFWEICFAIFIAIAGLVLFSFL…	Phytozome
MtCNGC1b	Medtr3g091080.1	Medicago truncatula	MTFHQDKFVRFQDWSSEVNSPGIIHVTQSGRIKTTLKSVSNKFQRGFESSSERIKGFAKKPFKSFSQSSALTRCFSSRNKILDPQGPFLQKWNKIFVLSCLIAVSIDPLFFYIPVIDDGKKCLSRDKKMETTATVLRSFSDIFYIIHIIFQFRTGFIAPSSRVFGRGVLVQDAWAIAKRYMSSYFLVDILAVLPLPQVVILFIIPKMTGSESLNTKNLLKFIVFFQYVPRFIRIAPLYKEVTRTSGILTETAWAGAAFNLFLYMLASHVLGAFWYLFSIERETTCWQRACQKNTTCIKAELYCDDHHGLSTITTFLNASCPIQNPDKKLFDFGIFLDALQSGVVGSMDFPQKFFYCFWWGLKNLSSLGQNLATSTFVWEICFAIFISIAGLVLFAFLIG…	Phytozome
MtCNGC4a	Medtr2g081110.1	Medicago truncatula	MQHYYYNTTDDDIDDIVNNEVVNDSDEYEEDEYQYHYEEDDEKEETKQPQKRCSSSFSLSKVLLDPRGKWAEEWNRVFLLVCAMGLFVDPLFFYAISISDTCMCLFIDGWFLVTVTVIRCMTDMLHLWNIWLQFYIHKHKRSSFGFIHHGTLSSNSFKVNKAFFFNIFILLPLPQIVLWVTIPSLLEQGSIARVITVLLIMFLFQYLPKIYHSVCFVRRNLTNGFIFGTVWWGFAINMIAYFVASHAAGSCWYLLGLQRAAKCLEEQCETTPGCGLRTLCCKEPIYYGNYNMLKKLDRTRLVWSQNTEARSTCLASADNYEFGVYEWSVQLVTNNSRIEKILLPIFWGLMTLSTFGNLQSTTERMEVVFNTIILTSGLLLVTMLIGNIKVFLHATTSKK…	Phytozome
MtCNGC4b	Medtr8g464570.1	Medicago truncatula	MATTTTEQDTSSALHMHDTATDDATEDSEPENYLDDEDDDEEEEQQPVNYRRSISSTSISGAVDPRAKWVQEWNRVFLLVCAAGLFVDPLFFYALSISDSCMCLFIDGWFAVTVTVLRCMTDALHFWNIFLRFKTAKRSSLTFASHSATADGRRLVALAYLKSRRGFFFDLFVILPIPQIVLWVAIPSLLEQGSVTLVMTIFLIVFLFQYLPKIYHSVCHLRRTQNLSGYIFGTVWWGIALNMIAYFVASHAAGACWYLLGIQRASKCLKEQCYKTNGCGMNLLSCHKPMYYGSTSLLNKDMARMAWAGNREARSTCLNSPDSFNYGAYKWTVQLFTNENRLEKVLFPIFWGLMTLSTFGNLESTTDWLEVVFNIIILTSGLLLVTMLIGNIKVFLHAT…	Phytozome
MtCNGCIa	Medtr8g027755.1	Medicago truncatula	MLSLKSEPSDLYPKVTDVLLTVLMLLTIRDRKESEFTNWKSESSSFNFSQYDSSIDGFEKRKSKPSVTPEKNNESLEKPASRCSVLDPQGPLLQKWNKIFVITCVMAVSMDPLFFYIPVIDDQRKCLNLNGTLKITASVLRTFFDLFYIIRIVFQFRTGFIAPSSRIFGRGEPVDDPFAIAMRYLSSHFIIDILSILPLPQMVILAMIPIPQGSVPYITKDWLKYTIITQYAPRLMRIYTLFNEVTSTSGILTETAWAGAAYNLFLYMLASHVVGAFWYLFSIESELRCWRRRLKNTPFFDDSYLSCGRVNSTLFSILNNSATCPYKDPDDIIDPTVFNFGIFMDALTSRVVELNTNFHHKFFYCFWWGLRNLSSVGQNLKTSTYIGEIIFAIFIAVFG…	Phytozome
MtCNGCIb	Medtr7g117310.3	Medicago truncatula	MLNFTGLILVLIMNTKGLKFVRFDDWRSESSFSIEQENTVNKRKERPSVSAVLKSIGRRFVSGSEKMKKFRRPSSIVHPVSEGQTKKLDSSKRKILDPQGPMLQKWNKIFVITCVLAISVDPFFFYIPVIVGKQKCLDLDGTLQTTISVLRTFFDLFYILRIIFQFRTGFIAPSSRVFGRGELVDDPVAIMKRYLSSHFIVDILSIIPLPQIIVLAIIPNLKSSGPFLAKDLLKYTVLIQYVPRLLRIRPLFKEVTRTSGILTETAWAGAVYNLFLYMLASHVVGANWYLLSVESQVRCWRRVMNNASIFHDSFLGCGPRNATVLSLLNGACTLVDPDEINNTTTFNFGIFYDALQSLVVDSNTDFPQKFFYCFWWGLRNLSSLGQNLKTTTYVTEIAF…	Phytozome
MtCNGCII	Medtr4g130820.1	Medicago truncatula	MFDRSDYKSQYMDGQRESSFRWDFLDSKLSSSSDVRVTKSGFSIDKLNHGSHGSSTTSRSFKKGMRKGSEGLKLIGRSLGLGVSKAVFPEDLKVSEKKIFDPQDKFLLLWNKLFVISCIFSVFVDPLFFYLPVINDQLHCLGIDRKLAIIVTTLRTVIDAFYLLNMALQFRTAYIAPSSRVFGRGELVIDSAQIAKRYLRRYFIVDFLSVLPVPQIVVWRFLQRSKSSDVLATKQALLFIILLQYIPRFLRMVPLTSELKRTAGVFAETAWAGAVYYLLLYMLASHIVGAFWYLLAIERNDSCWQNACSDNGCNKNYLYCENQHTEGYSAWQNKSKAIFKSKCSVDDDPPPFDYGIFKQALSSGIISSKKFITKYLYCLWWGLQNLSTLGQGLQTSTYP…	Phytozome
MtCNGCIVAa	Medtr6g075290.3	Medicago truncatula	MAEFDNDELPILSDANPKQSNEPDSSKFRNLVPRTRSVSISIPMIPMEPYERDTNFKGHTGPLRSQRKASFNPMSGPLYVTHTPGNLFGQSLVVPTSKAVESKTEKFPLCGMNEHGLQNNNAGKNEHLLRSGQLGMCNDPYCTTCPTYFKATQQSDLKSSSLFNPKFQNVLYGDAKDWARRMFAFLIPHVPRVINPHNKLVHQWNKFFAICCLVAIFVDPLFFFLLSVDYDHKCIVLNSTMTTVLVFLRSVNDFIHFLNIILQFRLAYVAPESRVVGAGELVDHPKKIALHYLQTYFLFDLFVVLPLPQIMILFVIPKHLGTSGENYAKNLLRAVVLAQYIPRLCRFLPMLIYPTGFIFESAWASFFINLFTFMLSGHVVGSWWYLFGLQRVNQCLRNA…	Phytozome
MtCNGCIVAb	Medtr5g007630.1	Medicago truncatula	MNHFDKGEIPILSESTCAQRSNEPQDSTFRRNISSTPSASISNLVGHTGPLHTARKTPVYRMSGPLYATPATGNPFQNSIIVAGNKVGENNIEKLSTFDGTDKNEHLLRSGQLGMCNDPYCTTCPTSFKVAHQKKPRASTIFDPKFHNSLYGDAKGYGRKVYSFCSSCIPGVMNPHTKIVQQWNKFLAIFCLLAIFVDPLFFFLLYDNKCIQINWTMATTLVLLRSIFDVVYLLNILLQFRLAYVSPESRVVGAGDLVDHPKKIAVNYFKSYFFLDLFVVSPIPQIMIMFILPNSLGSSGANYAKNLLRLGILVQYIPRLFRFLPLLIGQSPTGFIFESAWANFIINLLIFMLSGHVVGSCWYLFGLQRVNQCLRDACRNANLTGCMELIDCNSNATWR…	Phytozome
MtCNGCIVAc	Medtr6g075440.1	Medicago truncatula	MNHFDKDEILILSETHVQRSHEPQDSTFRRNISRTRSASISIPMASLEPYERQPNLVRTTRKTPISQMSGPLYATAATGNPFQNTMIVTENFSTFDGMDKNEHLLRSGQLGMCNDPYFTTCPTHFKVPQQRKPRASTIFDPKFHNSLYGDTKGYGRKLFSFCSSCIPGVMNPHAKVVQQWNKFLAIFCIVAIYVDPLFFFLFYVNKDNKCIRIDMPMATTLVVLRSITDVVYLLNILFQFRLAYVSPESRGAGAGDLVYHPKKIAANYFKSYLFFDVFVVLPLPQIMILIVLPNSLGSSQAIYAKNLLSLVIFVQLIAKLFRFLPWVIGRSSTRIIYESAWANLAVGLLVFLLSAHVVGSCWYLFGLERVNQCLQHACHLAKLPGCMNLIDCNSRWWNI…	Phytozome
MtCNGCIVAd	Medtr6g075390.1	Medicago truncatula	MNDFEKDEITILSEKRPQPSEQHQDSNFQRNISRTQSASVFIPMASLDPYERQPNLVRHTARNSPISQMSGPLYATPATGNIVVAGNKFHNFLYGDANCFGRKLLSFCSSCIPRVMNPHCKVVQQWNTIFAISCSVAIFFDPLFFFLYYVNKDDKCIVINWTMATLLSLLRSIMDVLYFLNILLQFRLAYINPEYKGIGAADLVDHPTRIAHNYLKGYFFIDLFVASPLPQIMILLSLGSLVAHNTKNLLPLVISLQYIPKLYRYCSLLIGQSPTPFIFASGGAYLTIGLLTFMFFGHVVGSCWYLFGLQRVNQCLRDACHHSNLLGCMDLIDCDSKVGNISATLWSEDKSADACLNATSGAFSYGIYGNAIPLTIETKVINKYVYALFWGFQQIITLA…	Phytozome
MtCNGCIVAe	Medtr6g075410.1	Medicago truncatula	MNHFENDDIPILSETHPQRSDYSSFQRSTSRTQSTSIYIHMDSLDPYEKQSNHVTNKNEHLLGSSTIFDSKFRNSLYGDAKGFGRKLFSSCSSCIPKVMNPDCKVVHLWNKFLAIICFVAIFVDPLFLFSFYVNKDDKCLVTNWKTAIKLLIYKSLIDFLYLLNILIQFRVAYISPRSRGVGAGDLIDHPKMIALNYLKNDFLIDFFIALPLPQVHFFLSLHVVVKTQIAYYAKNFLSIIILGQYIAKLFRFLPRIIGQSPTQMVSSESTFGNFIAYLLSFMFFSHVVGSGWYLFALQRVHRCLQDACHHSNLHGCMELINCDSKTRMNISAIVWRIDKGAETCMNATSGAFSYGIYANAIPLTKETRWIKKYVYSLFWGFQQIITLAGNQTPSYYLWE…	Phytozome
MtCNGCIVAf	Medtr6g477760.1	Medicago truncatula	MESQKTQTSLKNGHDGALCSVVVIENKVDNFKTEKVSPFNVKGEKHWNNNHDGENEHLEKSGLLGMCDDPYCTTCPTYFKASQHTNPKYSNEFNPKFQNALYGDAKGFGRDFFSFCSSCVPGVINPHTKLVQQWNKFLAIFCMLAIFVDPLFLFLIYVQKDFNCIAIDWRMTETLVLLRSMNDFVYFLNILLQFRLAYVSPESRVVGAGDLVDDPKKIAVRYLQSYFLLDLFVVLPLPQIMILTVLPRHLGLSGANYAKNLLRAVILVQYIPRLFRILSLLNGRSPTGFIFESARANFIINLLMFMLASHVVGSSWYLFGLQRVNQCLRDACNKSNIKGCIDIIDCGHGRNGTYQLSDQTSVMWNNNSDAIACLNPSPNGFRYGIYVTAVPLTFETNVV…	Phytozome
OsCNGC2	LOC_Os03g55100.1	Oryza sativa var. japonica	MPSLSFLRFLSGRSLADVCDGVKRRLGLGDDEGRDEEAGLAGGSSRPAAAAAVAGPPGECYACTQPGVPSFHSTTCDQVHSPDWDADAGSSLVPVQAQPSAAHHAAAAAARWVFGPVLDPRSKRVQRWNRWILLARAAALAVDPLFFYALSIGRAGQPCVYMDAGLAAAVTALRTAADLAHLAHVLLQFRVAYVSRESLVVGCGKLVWDPRAIAAHYARSLKGLWFDLFVILPIPQVIFWLVIPKLIREEQIKLIMTMLLLLFLLQFLPKVYHSIYIMRKMQKVTGYIFGTIWWGFGLNLFAYFIASHIAGGCWYVLAIQRVASCLQEECKIKNTCNLTSLACSKEMCFHLPWSDKNGLACNLTSFGQQNIPDCLSGNGPFAYGIYKGALPVISSNSLA…	http://www.biomedcentral.com/1471-2164/15/853/abstract
OsCNGC15	LOC_Os02g41710.1	Oryza sativa var. japonica	MACNGSRAVRFQNDMELPHWKTSSVPECTSSSRSTKHGKAQHQQQQHHDPRKWRRGGGGGGSLKDRVLSRAFSEELESLMSSGANHLFFDPRGQLIHLWSKIFLAACLASLFVDPLFLYLTGTRQNMCIELKYSLAFTLSMIRSLLDLFYAAHIFFRFRTAFIAPSSRVFGRGELVIQPCKIARRYLAGTFWFDLVTALPLPQFVIWIVIPKLKESATANRKNILRFSIIFQYLPRLFQIFPLSRQIVMATGVMTETAWAGAAYNLILYMLASHVLGALWYLFSVQRQEACWREACHVEGPSCQTLFFDCKTVSSNRTMWYELSNITSLCTPSNGFYQFGIYGEALDNGLTSSSFTQKYFYCFWWGLKNLSCLGQNLSTSLFIGEITFATVIGVLGLVL…	http://www.biomedcentral.com/1471-2164/15/853/abstract
OsCNGC4a	LOC_Os01g57370.1	Oryza sativa var. japonica	MASSSAAAASSAHGVGVVQRLWLEEQERKPPPKRGGGKRRWAWAPLEPRRAGWWAREWDRAYLLACAAGLMVDPLFLYAVSVSGPLMCVFLDGWFAAAVTVLRCTVDAMHAWNLLMRLRAAVRPPEEDDGADEEVAAERGAGGNGGGPAPAQVARPVSRKGLMLDMFVILPVMQVIVWVAAPAMIRAGSTTAVMTVLLVSFLFEYLPKIYHAVRLLRRMQNTYVFGTIWWGIALNLMAYFVAAHAVGACWYLLGAQRATKCLKEQCAQGGSGCAPGALACAAPLYYGGAVGGVGADRLAWALDASARGTCLDSGDNYQYGAYKWTVMLVANPSRLEKILLPIFWGLMTLSTFGNLASTTEWLEIVFNIITITGGLILVTMLIGNIKVFLNAATSKKQAM…	http://www.biomedcentral.com/1471-2164/15/853/abstract
OsCNGC4b	LOC_Os05g42250.1	Oryza sativa var. japonica	MSGELSTRASTSSSSSSPPGDARGPEHGGTPRGEVSSKRRLVLRRRQRWRRLGGGAAASWAAADPRARWVREWNRAYLLACAAGLMVDPLFLYAVSLSGPLMCVFLDGWLAAAVTALRCMVDAMHAWNIVTQLRVSRAGRERACAAGPDEEQPEAEAAAPAPAADADAAASNKLRDHGRYRKWLVLDFFVILPVMQVVVWVAAPAMIRAGSTTAVMTVMLVAFMLEYLPKIYHSVVFLRRMQNQSGHIFGTIWWGIALNLIAYFVAAHAVGACWYLLGVQRATKCLKEQCLLAGLPACASSTAAVACVDPLYYGAAVASVGGDRLAWGGNATARNVCLSSGDNYQYGAYKWTVMLVSNPSRLEKMLLPIFWGLMTLSTFGNLESTTEWVEIVFNIMTIT…	http://www.biomedcentral.com/1471-2164/15/853/abstract
OsCNGCIa	LOC_Os06g33570.1	Oryza sativa var. japonica	MMMGREDKYVRFEDWRSEQSVMSPRRHNALSSLKERTAGVFAFLGNLVHSETLKRLVLHERKLTTRTLHPQGPFLQSWNKIFVLSCIFAVSVDPLFFYIPVINDNNTCWYLDKKLEITASVLRFFTDIFYILHIIFQFRTGYIASSLTTFGRGVLVEDRYAIAKRYLSTYFLIDVFAVLPLPQVVILVVLPNLGGSEVTKAKNILMFIVICQYVPRLIRIRPLYLQITRSAGVITETPWAGAVLNLLIYLLASHVLGALWYLLSIERKDACWRDMCSNNSTVCNQAYLYCGDKENSILRTACLPIDSNDIDPNFGIYVPALNNVSQSTNFLAKLFYCVWWGLQNLSSLGQNLKTSTYAWENLFAVFVSISGLVLFALLIGNVQTYLQSAHLREEEMRVK…	http://www.biomedcentral.com/1471-2164/15/853/abstract
OsCNGCIb	LOC_Os06g33610.1	Oryza sativa var. japonica	MRVKSRDTDQWMSYRLLPENLKERIRRHEKYRWHQTSGVDEELLLMNLPKDLRRAIKRHLCLSLLMRVPMFENMDDPLLDALCDHLKPVLYTEGSCIIREEDPVYEMLFIMRGNLMSMTTDGGITGFFKSDVLKGGDFCGEELLTWALDPTSVSRLPSSTRTVETMSEVEAFALTAEDLKFVATQFRRLYRKQLRHTFRAPLNCSSEIVEEQENTLF	http://www.biomedcentral.com/1471-2164/15/853/abstract
OsCNGCIc	LOC_Os02g15580.1	Oryza sativa var. japonica	MTAKNILMVIVICQYVPRLIRIIPLYLQITRSAGIITETAWAGAAFNLLIYMLASHVLGALWYLLSIQREDTCWKDACSRHDGCDSGSLFCGSNAARNNSFLQDFCPTNGTDNADPTFGIYLPALQNVSQSTSFFEKLFYCFWWGLQNLSSLGQNLKTSTYTWENLFAVFVSTSGLVLFALLIGNVQTYLQSASVRIEEMRVKRRDTEQWMAHRLLPDNLKERILRHEQYRWQETRGVDEEGLLSNLPKNLRREIKRHLCLSLLMRVPMFENMDEKLLDAMCDRLKPMLYTEGSCIIREGDPVNEMLFIMRGNLESMTTNGGQTGFFNSNIIKGGDFCGEELLTWALDPTSASNLPSSTRTVKTLSEVEAFALRADDLKFVATQFRRLHSKQLQHTFRF…	http://www.biomedcentral.com/1471-2164/15/853/abstract
OsCNGCIIa	LOC_Os04g55080.1	Oryza sativa var. japonica	MFDSAHKAQYIDGQREMFKRLDESSPRSSVPSEVGGRSTLKFSMPSFGYDSFNPVRSFLSGVRKGSGRLKSLRQSLTSGAPKTAFAEDLKSFKKTIFDPQEKFLFQMNWFCFLSCVFAVAVDPLFFFLPIIDGDDKSSCIGIDKKLAVTSTIIRTILDLVYLIRVFLQFRTAYVAPSSRVFGTGELVIDPMRIAIRYLKSYFVMDFFALLPLPQIVVWRYLHTLDGPDVPSTKNALVWVVLFQYIPRLLRIFPVTKDLKRTAGVFIETAWLGAAYYLLWFMLAGHNVGTLWYFLTIEREDSCWRSNCHSNDGCNKSYLYCSDNHTGNYTSWLSKRTELLSACSTNSFQFGIFEQALVSGILRPGNFISKICYCFWWGLQNLSTLGQGLQTSIYPGEVLF…	http://www.biomedcentral.com/1471-2164/15/853/abstract
OsCNGCIIb	LOC_Os03g44440.1	Oryza sativa var. japonica	MSYASGGGGGGELATKRSAFHIDYGGGVSLRRLAQPEALARGMITQGSAQLRTLGRSLRTGAAMAVVFQEDLKNTSRKIFDPQDRLLVRLNRSFVVSCIVSIAVDPVFFYAPQVTANGGNLCVGISRDLAISASVVRTVVDLFFAARIVLQFRTAYIAPSSRVFGRGELVIDTAQIAARYFRRFFAADLLSVLPLPQIVIWKFLHRSKGAAVLSTKDALLIIVFLQYIPRVVRIYPLSSELKRTSGAFAESAYAGAAYYLLWYMLASHIVGASWYLLSIERVSDCWKKACNEFPGCNKIYMYCGNDHQKGFLEWRTITRQYINETCEPRDGVMPFNYGIYTPAVRSDVIKSNDFTSKLLYCLWWGLANLSTLGQGLQTSIYTGEALFSIFLATFGLILM…	http://www.biomedcentral.com/1471-2164/15/853/abstract
OsCNGCIIc	LOC_Os12g28260.1	Oryza sativa var. japonica	MFGSCGGGYRTQTINGRKGTFVRLEQQEDQERQPAATYTMDGSGGGGRVQHVMDSYFSSAPKIRTRSVRMAAAGVMSIGGYRAERLKSIGRVFQEDLTNMSQKIFDPQDAFLVRMNRLFVMACIVSVAVDPLFFYLPAVTATDSNTCIGFDRGLATGATAVRSAIDLFYLARIALQFRTAYIAPSSRVFGRGELVIDPAAIARRYVRRFFVVDLLSVLPLPQIPIWNFLHRPKGADLLPTKNALLFIVLVQYIPRLVRFYPITSELKRTTGVFAETAFAGAAYYLLLYMLASHMVGAFWYLLSIERLDDCWRENCRVLKFHQCKKYMYCGGGNLGQSGFLEWRTMIRQVLVMECAPADEAGTGFQYGIFTTAIQSGVVSTTNLVAKVLFCLWWGLQNLS…	http://www.biomedcentral.com/1471-2164/15/853/abstract
OsCNGCIIIa	LOC_Os12g06570.1	Oryza sativa var. japonica	MDMQIGVGVTAVRTVADLFYLAHMILKFRTAFVAPSSRVFGRGELVRDPDQIAIRYLKNDFIIDLAAMLPIPQVIIWFVIPAVNNSSANHTNNTLSMIVLIQYIPRVFLIVSLNSKIVKSSGVVTRTAWAGAAYNLLLYTLASHVLGALWYLLSIERQYTCWMDVCTRENGTNPAIPKCYMSYLDCKTLEDPIRMDWHSRSEIDHQCLLPEATYVYGLFADALNLDVAKVNFWDKYLYCLWWGFRNLSSYGQNLENSTYRGETIFCILICIMGLVFFSHLIGNMQTYLQSMTVRLEEWRVKRRDIEEWMRHRQLPLELQERVRRFFQYKWLATRGVDEESILQSLPLDLRREIQRHLCLALVRRVPFFSQMDEQLLDAICERLVSSLSTKDAYIVREGD…	http://www.biomedcentral.com/1471-2164/15/853/abstract
OsCNGCIIIb	LOC_Os06g08850.1	Oryza sativa var. japonica	MFGSRRVKDEMELRKQRTVRFHEERAKPTIPTHQKQAGLATSKLGLGISEKNKIFLAGNELWYKKIIDPSSDFILTWNYVLRIACFVALFMDPLYFYVPKIYYGTPNSCIGRDTRLAIIVTVFRSITDLFYVLQIIIKFRTAYINPSSTLGVFSRGDLVTDPGNIAKHYLRSSFVVDLVASLPLPQIIIWSVIPSVKYSLSEHDDDILLLIALFQYVLRLYLVFSLNSKIVEVTGAFSKTAWQGAAYNLLLYMIASHVLGALWYLLSVDRQTACWEKYCSKEAGCQNRYLACDIQSDSNWKISTAIFNKCDATNKTIDFDFGMFTPLLSNQAPDQGFLKKFFYCLWWGLQNLSCYGQTLTVSTYIGETLYAIFLAVLGLVLFAHLIGNVQTYLQSITAR…	http://www.biomedcentral.com/1471-2164/15/853/abstract
OsCNGCIIIc	LOC_Os02g54760.1	Oryza sativa var. japonica	MFGAGKVDDEMALKRQRTVRFYDEKAKPTIPTHQKQAGFAASKLGVASSGKNKIFVPGEELWYKRILDPSSDFILTWNHIFLFSCFVALFIDPLYFYVPKISYGTPNSCIGTDRHLAITVTFFRSISDLLYFTHIIIKFRTAYINPSSTMRVFGRGDLITDPKEIAWQYLRSDFVVDAVAALPLPQILIWFVIPAIKYSTDEHNNNILVLIVLAQYFPRLYLIFPLTYEIVKTTGVVAKTAWQGAAYNMLLYMIASHVLGALWYLLSVDRQTACWKSNCKNETGCDIKFLDCDVIPNQNWASKTAIFNTCDATNTSISFDYGMFQPALFNQAPGQRFLMKYFYSLWWGLQNLSCYGQTITVSTYIGETLYCIFLAVLGLVLFAHLIGNVQTYLQSITVR…	http://www.biomedcentral.com/1471-2164/15/853/abstract
OsCNGCIIId	LOC_Os09g38580.1	Oryza sativa var. japonica	MFGSRVQDEVEMQRRTTNRIFPDERQDQFKLPFQAARADRFGVNRIDAKTTEKIKVISEGNIPWHRRILDPGSSMVLMWNRVFLGSCLFALFIDPFFYYLPLVHVLDESTNRSCIAKDRRLSITITVLRTFADLFYMLNIMVKFHTAYVDPKSRVLGKGELVLDLKKIQRRYLRTDFFIDLLATIPLPQVTVWIIMPSIKNSDYNIRNTTFALVIMIQYIFRMYLIVPLSNQIIKAAGVVAKSAWLGAAYNLLYYMLASHITGAIYYLLSIERQITCWNQQCLNESCSFNFISCDNTGSSSYLTWGKNTSIFDNCDPNRNSSANPPPFNYGMFSTALSKGAVSAPFLEKYFFCLWWGLLQLSSSGNPLQTSAYIAENTFAIAIGALSLVLFAQLIGNMQ…	http://www.biomedcentral.com/1471-2164/15/853/abstract
OsCNGCIVAa	LOC_Os06g10580.1	Oryza sativa var. japonica	MSGQERDDVPMLELQRFPTRSVSMCIPVRDDIYEDSIISHSGPIFTPAPTQYTSVAIPSGNRDMLDKLPRPKVKSKPHVVTPEEVGISNWPYDQHVPKNKHLMMYSEPLGLCDNPDCVDCPRACKNKRHFQRSLAPFDNKFHNILYGYGDRWKKKAGHYLSYIPIMKPHDKAVHRWNQFFVISCLLAIFNDPLFFFLLSVDKDYKCIVFNWNFAIALAVGRSVTDAIYFLHMLLQFRLAYVAPESRVVGTGDLVDEPMKIAMRYLRGFFVLDLFVVLPLPQVMILLVIPKYVGLSSANYAKNLLRATVLLQYVPRIIRFVPLLGGQSTNGFIFESAWSTFVINLLMFVLAGHVVGSCWYLFGLQRVNQCLRDSCAASNISKALCNNCTDCGITGINRTN…	http://www.biomedcentral.com/1471-2164/15/853/abstract
OsCNGCIVAb	LOC_Os02g53340.2	Oryza sativa var. japonica	MSDQERDDIPMLLRNVELPTFPPRSTSMCIPVRDDEYEEDTFVPHTGPLFVQPPTQTAAAGIPFTNTPDMPPRPPQGKQVNKPHAIMPEEIGGNRWSYSGNVPKNEHLMMSGPLGQCDDPDCVNCPPACKNKRHFHRGSSTLDSKFHNFLCEHGGGWKKEIERFLSRIPVMNPHAKVVQQWNQFFVISCLVAIFIDPLFFFLLSVQKDNKCIVLNWHFATALAVVRSVTDAIYFLHMLLQFRLAYVAPESRVVGAGDLVDEPKKIAVRYLRGYFLLDFFVVLPLPQVMILLVIPKYVGLSTANYAKNLLRITVLLQYVPRIIRFVPLLGGQSDSSANGFIFESAWANFVINLLMFVLAGHVVGSCWYLFGLQRVNQCLRNACSASKIPSCDGFIDCGRG…	http://www.biomedcentral.com/1471-2164/15/853/abstract
PpCNGCa	Pp1s68_102V6.1	Physcomitrella patens	MLGSSKVVAMNGEAKKFVRFRPLESQVSMGSDPKTPLRSSFSVDSSGVATGRRGWQRSSKGFFKLGQSLKFKSSSQEYDEDMPKDLQWKTLDPSSPSLYKWNTFFLVSCLVAIFVDPLFFYLPKVDYSNSCIRISRDLQASVTVFRTISDFFYVVHMVLRFRTAFVRPSTRVFGRGELVTDPREIAIRYLKFDFWIDFVAVLPIPQVVIWLVVPHVDGVTSLNINTKDALRYIVVFQYVPRMLRIFPLLSKMINSTGVLLETAWAGAAFNLILYMLASHILGATWYLLSVERQDTCWTDVCLRNAPDKALCRREIFDCAWQGAAVNAWYGNFTTDSNVFCNYIAVPMGADTFNYGIYNNAISNTISSSDLAFSQTYFFCLWQGLLALSSLSQTLNVSTF…	http://link.springer.com/protocol/10.1007%2F978-1-62703-441-8_14
PpCNGCb	Pp1s90.245F4.1	Physcomitrella patens	MYNFIWTTFPVLVNKTENAKVEGSEKAGMEPLSHCTLIQRQWRGRGRCSAAARGIWPPPLSIEFVLPLHGTRFLCSRLDELGHYETQNQLAFGSLWLLWTRSDETYRRRFDCEGGTSVLRNVDILGVGIGVIRSNVAAASGGCSCFSSDDSRENLLGVLDLLLNCASPCFSGYPWASGLRVSVIFSKMKMGQRSCFSLDADSVESTYMSSSKIFPRPEIISVSSKILNVSLSREKFSSPSVSDSWNMKRRDKTVEDSEVSYTDTGLERPNQQGKRRISSLSSRKNFSQGTDGWFFGKVFDPQSKGIRRCNRLFLLLCALGIALDPLFLSVLSINPKLSCLYVQKGSLIALTTLRALIDFGYLSQVWMQLKTAYVSKESLVLGRGELVWDAKKIARNYLV…	http://link.springer.com/protocol/10.1007%2F978-1-62703-441-8_14
PpCNGCc	Pp1s37_149V6.1	Physcomitrella patens	MRSLTTKVLKMDGQTKRFVRFRADLDSNDGYNSDSNVPLNQSNQKFTVNARGSSGGRGWEKGSLGIFRLGNSLKFKSYFQAYDESDPKPGKKTYLDPASQSLHRWNTFFVFSCLVAIFVDPLFYYLPYVNNEQNCIGISVGLKKSVTVFRTITDFLYMIHMFLQFKTAYIAPSSRVFGRGDLVTDPKKIAIRYLRKDFWLDLLAVLPIPQFVIWVVIPSMNSSTPSLATKKALRFIVFLQYLPRLFRLFPLTSKIINTTGVFMETAWAGAAFNLLLYMLASHVVGACWYMLAVEQQQKCWAGVCNSEPSCQRVFLDCFSLTNPDRNTWSQSTTLASNCTSAQFNYGIYSNAIDNDITSTKFITRYFYSLWLGLLALSSLTQTLQVSTYVWEIIFDILII…	http://link.springer.com/protocol/10.1007%2F978-1-62703-441-8_14
PpCNGCd	Pp1s99_40E1.1	Physcomitrella patens	MSAHVLSQGAIRACGSKGAASSKKMEYHRFNSYSSLDSIQSNREEILCYACSGVGPPLFHSTVCEKYPSSLETTPRTCLERRRHIGYYRTKDSKSKWIFGEVLDPRNSTIRRYNKWFLLSCVLGAAVDPLFISVLSINKDLSCLYVQKGYAIGVTILRCMVDLVYIWHMWLQLKLAYVSKKSLFLGQGELVWDARTVAIQYLRSLPQFWFDIFVILPIPQVMLWVILPNQVVKGGDTTWIMNYMLLTFLIQYVPKVLRFIFIAWRLQHVTGYIFGSASWGFVLNLAVYFCAAHVAGSIWYLLTVQRVESCIYLQCKGMTNCQVNSYMGCPNPISYGAQPSSDTNRLAWAEDPAFDFQCLKGGAHSLTGNFSFGIYSLAVPIVQDIRTPINRIVLPLFWG…	http://link.springer.com/protocol/10.1007%2F978-1-62703-441-8_14
PpCNGCe	Pp1s183_83E1.1	Physcomitrella patens	MSVPQTLNEPCVQSRILRFFRNMLGKTKVHKMDGERKNFVRFRPQLDSQISMGSESDTPLQSAFSIDSTAVRRSWQWQKSSVSFFKLGNTLLFKSSPQDMPEESKWYYVLDPASPALHRWNTFFLISCLVAVFIDPLYFYLPKVNYDRSCITISRDLQIAVTVFRTITDFFYVVHMGLRFWTGFIPPSTRVFGRGELVTDRMAIAKRYCKYDFWVDFVAVLPIPQVVIWLWVPSRGAAKVNINTKNALRWIVVIQYVPRMLRIFPLLSKIISSTGVLLETAWAGAAFNLILYILASHVLGAVWYLFSVERQDTCWTKMCKIGNGIDCGKSMFDCGRYIDRTVDLPWGANLTNYCNTVADGGPFNYGIYKNAITTKIASHTMSFSKTYFYSLWVGLLSLS…	http://link.springer.com/protocol/10.1007%2F978-1-62703-441-8_14
PpCNGCf	Pp1s189_85V6.1	Physcomitrella patens	MKRRAEAVEDSGIPYVCTGYKRSNRLRKQRLSSLSSQKILRRLQHVTGYIFDTSSSGFFLNLIAYFISAHVAGSFWYLRTIQRVETCLGFQFENMANCPSLPFACPAPVSFGCLEGTAKNFSYGIYSWAVPLVTDGRFVQKILYPLFRGIMTFSSFGNALVPSNHFFEVLFSIGVITSGLLLFTLLIGNIQVFLQSITSKKSEMQLRNRDLEWWMRRRQLSHRLRVRVRQQECCRWAATRGIDEESIVGNLPEGLRRDIKRHLCLDLLRKVPLFEQLDDLILNNVCDRLKPVLFIKEEPIIHEGNPLSHMLFFVRGRILSMYRIHDKRMSNCTLGPGDFFGDELICWCLSKSTGRLPLANASLITLQVTEAFSLSAEDLKYITDHFRYKVASKQLKRTT…	http://link.springer.com/protocol/10.1007%2F978-1-62703-441-8_14
PpCNGCg	Pp1s204_120E1.1	Physcomitrella patens	MPRGSIDKVPILRDVHPSQEDESERDIEQQMVVYAKQLSDNNAVVVGDVGAHEAGRGRKPELESGHDHRYLLMSGPLGMCNDPFCTSCPYSNVGNKRDLPRNKSIRSQEREKSWKFWKYEGVLNPHSKSIQTWNKVFVVSCLLGIFLDPLFFFPLSVDENNKCIVLDYGFASTLTAFRSVIDFLYICHIILQFRLAYKDEDSGEIVDDPARCKTRYLRGWFGFDVLAALPLPQIMVMLVIPNLKTKATGAAGNFRDLFRVTLLLQNIPRLIKFVVLVFGRSPTGIVFETAWANFVLNLFLYVLAAHVVGSSWYLFGVQRVMTCLQEVCLEEKSTLGCRDTFLDCGFGAPKAPYRDARGQWIKSTNASGSCLIQTSPYEFGIYQPMGMQIAQRHSVVIKY…	http://link.springer.com/protocol/10.1007%2F978-1-62703-441-8_14
PpCNGCh	Pp1s211_70E2.1	Physcomitrella patens	MLDKTKVLSMDGKSKRFVSYDTHGDGRFRSEALDSQDSFDDYTNVLLRNQQSFGGGSSGSERSQQWEKGSVRWSRLGESFKFKGSSSQGFCESNSNPGKRNYLDPTSPLLHRWNIFFVASGLVAVSMDPLFYYLPTVDDANNCVQIDGGLKKAVTVFRTMTDFFYLIHMFLQFRTAYIAPSSRVFGRGDLVTDPKMIAAHYLRKDFWLDLVAVLPIPQFVIWVVIPKLDSSTPSLDTEKALRYVVFFQYLPRLHRLFPLTKKIISTTGVLMETAWAGAAFNLLLYLLGSHVVGACWYILAVQRQQKCWTMTCDRENLNKTLNVFCTRDFMDCASLRGPLESTRRIWLAGTGEASTCSVDSFAYGIYTNAIKNKIPSAPFVTRCLYSLWVGLVALSTLAQ…	http://link.springer.com/protocol/10.1007%2F978-1-62703-441-8_14
PtCNGC1	POPTR_0015s02090.1	Populus trichocarpa	MNQPQEKFVRFQDWKSEKTTEGRYSASNGIYPGKIRTTISSVSEKVQRGLESGSASFRRISKSLKSHSFNSEFASKQKILDPQGPFLQRWNKIFVLSCVIAVSLDPLFFYVPVIDDKKNCLSLDNTMEITASVLRSFTDIFYILHIIFEFRTGFIAPSSRVFGRGVLVEDTWAIAKRYLSSYFLIDILAVLPLPQVVILIIIPKMGGSSYLNTKNLLKFVVIFQYVPRFVRIYPLYKEVTTSGILTETAWAGAAFNLFLYMLASHILGAFWYLFSIERETNCWSGKNCGCKPELLFCDRDVVGDVTFLDGYCPIQTPNETIFNFGIFLDALQSGVVLSSMDFPQKFFYCFWWGLQNLSSLGQNLQTSTYVWEICFAVFISISGLVLFSFLIGNMQTYLQ…	Phytozome	Potri.015G019100.1
PtCNGC15	POPTR_0009s01590.1	Populus trichocarpa	MGFGNSKSVRFRDDLELSLPPAVNGDGAIKRKYNIDGTQMSDSSRKMMSQMEVSGKTGKSFKAKILSRVFSEDYDRVKKKILDPRGASIRRWTKIFLVACLVSLFVDPLFFYLPEVWKELCIDIGIPLEVGLTIVRSISDVFYMIQILIRFRTAYVAPSSRVFGRGELVIDSKKIALRYLQKNFWIDLIAALPLPQVLIWIVIPNLSGSTMRNTKNVLRFIIIFQYLPRLFLIFPLSSHIVKTTGVVTETAWAGAAYNLMLYMLASHHMKEMALGWSVELQVKAMCVAAYKLNSDPQPIHFLAAKQVLGACWYLLSIERQEACWRSVCNLEKLSCEYGFFDCRRVHDSPHRESWFKSSNITNFCNPDNNYYQFGIYGDALKFDVTTASFFNKYFYCFWW…	Phytozome	Potri.009G010700.1
PtCNGC16	POPTR_0017s10130.1	Populus trichocarpa	MNNFRSYTSSHFRRLPKSLSIRRKVPWWDQIHDPGSEIVSKWNHIFLVACMIAMFLDPLYLYLPIIGGDACMKIDIALGVWVTFARTFTDLFFFLHIFMKFRTAFVAPSSRVFGRGELVMDPRAIAIRYLKSNFVVDLAAALPLPQIVIWFIITSVLKNPTAAHANHTVSLIVLIQYIPRFFVMIPLNRRIVKTTGVIAKTAWSGAAYNLLLYVLASHVLGAIWYLASIQRQHHCWNIQCKNERNRTPACISLFLDCSAKDNPARQAWLTTTNLLTNCDAQNDENFQFGMFAEAFTNHVAEASFIDKYFYCLWWGLRNLSSYGQNLMTSTYEGETLFSIGICIMGLVLFAHLIGNMQTYMQSASARLEEWRIRRRDTEEWMRHRQLPPELQERVRRFVQ…	Phytozome	Potri.017G067000.1
PtCNGC17	POPTR_0018s10670.1	Populus trichocarpa	MELKKEKLVMFYSDGKHDKEILWGKNDPIRLEKSSSVDKVSSSLLKADNMIVGGRNKLNGNSEIGRSKVFPEDLAPWRQRILDPGSDIVLRWNKIFLFSCLMALFVDPLYFYLPTVGGAGESSCVNTDFKLRIVVTFFRTIADLFYWLHMLIKFRTAYVAPSSRVFGRGELVMDPKKIARRYIRSDFFIDLIATLPLPQIVIWFVIPATRSSRTDHKNNALALIVLLQYVPRLYLIFPLSSEIIKATGVVTRTAWAGAAYNLLLYMLASHVLGASWYLLSIDRYTSCWKSQCRKENSPVKCLLAYLDCDTFNDGEHKAWARGTSVFKNCDPDNDIEFKYGIFENAVKKNVVSSNFIEKYLYCLWWGLQQLSYLSNLCIHIPSQIPRARALSSDSALLLD…	Phytozome	Potri.018G097600.1
PtCNGC18	POPTR_0013s11260.1	Populus trichocarpa	MYWNHVFLLTSIIALFIDPLYFYLPYVDYIYVCLSIDKQLSVLITYFRSIADMFFSLHILMKFRTAFVAPSSRVFGRGELVIDAKEIAMRYLKSDFLIDLAAALPLPQIVIWLVIPATRNNSTDHANTTLSLMVLIQYIPRMFLIFPLHQRIVRSTGFVAKAAWAGAGYNLILYMLASHALGASWYTLSMGRQFYCWKSECTKENKAGIVGCIHSYLDCNSLGNPERQYWRNVTDVPANCDARNDTLTFKYGIFADAFINDVASSRFIEKFLYCLWWGLRNLSSYGQTLETSTFLGENVFCILICIIGLVLSAQLIGNMQTNLQSMTVRVEEWRIKRRDTEEWMRHRQLPPDLQERVRRFVQHKWLATRGVHEESILHSLPLDLRREIQRHLSLALVRR…	Phytozome	Potri.013G108200.1
PtCNGC14a	POPTR_0018s03380.1	Populus trichocarpa	MEFKKEKLVRFNDGQNLDKTLPVHKTSASFFKTEGGIINDRNTSDKVPKFGRFKVFPENNHEPYWREKILDPGSDVILKWNRVFLFSCLTALFVDPLFFYLPSVISNGKSTCMDTDLNLGITVTCFRTFADLFYIIHIVIKFRTAYVSPSSRVFGRGELVMDPELIARRYLRSDFFIDLIAALPLPQIVIWFIIPAIRSSHADHTNNAIVLIVLLQYIPRLYLIFPLSSEIIKATGVVTKTAWAGAAYNLLLYMLASHVLGASWYLLSIERHATCWKSACKHELSPIPCKPRYLDCGTLNFADRKSWENTTVVFSRCNPSNKTFFDYGIFANALNQNVLSSEFLEKYFYCLWWGLQNLSSYGQSLSTSTFIGETAFAILIAILGLVLFSHLIGNMQTYL…	Phytozome	Potri.018G009200.1
PtCNGC14b	POPTR_0006s28600.1	Populus trichocarpa	MEFKKEKLVSFNASQNLEKTLPVHKTSEPLLKTKEVVPRFGRFMVFPENHHEPYWRERILDPGSDHSLLIHCFFFLSSASNKEKSSCMDTDLNLGITVTCFRTFADVFYIDHIVIKFRTAYDSPSSRVFGRGELVMDPKLIGRRYLRSDFFIDLVAALPLPQVHTFLSLLIWFVIPVIRSSHADHTNNAPVLTVLLHIPRLYLIFPLSSEIIKATGVVTKTAWLELHIISCYTCWLVIPIPCNPRYLDCDTLEFPDRKSWEYTTVLFARCNPDDTSFFDYGIFTNALQQKVLSSEFLEKYLYVLWCGLQSLSYTITFKRQSRLNNVGVRILHLSGHIIAPWHRCTREEQNSNFQDDEDENRR	Phytozome	Potri.006G271300.1
PtCNGC14c	POPTR_0006s28630.1	Populus trichocarpa	MEFKKEKLVRFNGRQNLEKTLPVHKTSAPLFKTEGGGINSDSNTGNKVPRFGRFKVFPENHHEPYWRERILDPGSDVILNWNRIFLFSCLTALSVDPLFFYLPSVTNKEKSSCMDTDLNLGITVTCFRTVADVFYIDHIVIKVFGRGELVMDPKLIAKRYLRSDFFIDLVAALPLPQIVIWFIIPTIRSSRADHTNNALVLIIIKATGVVTKTAWAGAAYNLLLYMLASHVLGASWYLLSIERHATCWKSACKHELSPIPCNPRYLDCETLEFPDRKSWENTTVLFARCNPDDTSFFDYDIFANALQQKVLSSEFLEKYLYCLCSYGQSLSTSTFIGETAFAILIAILGLVLFAHLIGNMQVMWTHDITLGCFWPLLQLKL	Phytozome	Potri.018G009200.1
PtCNGC2a	POPTR_0017s12570.1	Populus trichocarpa	MSFSLSSWFRQSRGSVKYCNESKHSGSGSSSNNAVFDSTECYACTQVGVPVFHSTSCDSVHQPEWQALAGSSLVPIHAKSDPISKPARCQTPNTKGPFGSILDPRSKWVKKWNRVLLLTRGIALAIDPLFFYALSLSIGKGGAPCLYVNIGFAAIVTVARSCVDAVHLWHLWLQFRLAYVSRESLVFGCGKLVWNARAIAYHYVRSLKGFWFDVFVILPIPQAIFWLLVPKLIREEKIKQVLTMLLVTFSFQFLPKVYHSFCLARRMRKVTGYIFGTIWWGFGLNLVAYLIASHVTGGCWYVLATERVATCLKKQCERNGNCDLTLQCSMNVCYQFMYPADNYGNPCGRNSTWIAKPLCLDDNGPFNYGIYSPALLVVSSNSLAVKILYPIFWGLLNLS…	Phytozome	Potri.017G089900.1
PtCNGC2b	POPTR_0017s12550.1	Populus trichocarpa	MPSQPNSHFSLPRWIGLLCHKNSQSETGDNSDNSNLNSTNNIDDSNPISNSIECYACTQVGVPVFHSTSCDQAHQPEWEASAGSSLVPIKNRLGSRKSPANRAQSRRPAGPLGTVLDPRSKRVQKWNRAFLLARGMALAVDPLFFYALSIGRNGAPCLYMDGGLAAIVTVLRTSVDAIHLCHLWLQFRLAYVSRESLVVGCGNLVWDARAIASHYVRSLKGFWFDAFVILPVPQAVFWLLVPKLIREEQIKLIMTILLLIFLFQFLPKVYHCICLMKRMQKVTGYIFGTIWWGFGLNLIAYFIASHVAGGCWYVLAIQRVASCLKQSCESRPNCDLSLACSEEVCYQFLLRAGTIGNPCVGNTTHTVRKPMCLDVNGAFNYGIYNTFGNDLEPTSHWLE…	Phytozome	Potri.017G089800.1
PtCNGCIa	POPTR_0002s17120.1	Populus trichocarpa	MNLKGDKFVRFQDWRSEKSFSSEQGCSIEDGFYARKVKPTFNAVWDNIRRGWEMGSERIRSLKKPLRFYPRGARSVKEQGPKKKILDPQGSFLQNWNKIFMLVCVLAVAIDPLFFYIPWVNGTDKDKCLDLDHKMEAAACVLRTFIDVVYILRIAFQFRTGFIAPSSRVFGRGELVEDPKVIAKKYLTSHFIVDILAILPLPQVVVIIILPSVDGPVSLAAKNLLEIVIFSQYIPRFVRIYPLFKEITRTSGILTETAWAGAVFNLFLYMLASHKNVICQIIGAFWYLFSIEREDSCWREVCKDRAGCDSTYWYCGNHRPENYTFLTESCPFIQPDQIQNSSVFNFGIFIDALDSGVVESTYFPRKFFYCFWWGLRNLSSLGQNLKTSTFIGEILFAIF…	Phytozome	Potri.002G170000.1
PtCNGCIb	POPTR_0014s09350.1	Populus trichocarpa	MNLNGNKFVRFQDWSSEKSFSSEQQYSNEYGFYARKAKPIFYSVWDNIRRGWEMGSERIRSLKKPLRFYSKGAQPAKEPGPKRKILDPQGPFLQKWNKFFMLVCVLAVAIDPLFFYIPWIKSTEKDKCLDVDRKMQAAACILRTLIDILYILRIVFQFRTGFIAPSSRVFGRGELVEDPKAIAKKYVTSYFIIDILAILPLPQVVVLIILPRVDGPVSLAAKNLFEFVIFSQYIPRLIRIYPLFKEINRTSGILTETAWAGAVFNLFLYMLASHVIGAFWYLFSIERQDTCWHEVCKDQARCDTMYRYCGDHRKKDYTFPTESCPFIQPDQVHNSTVFNFGIFIDALDSGVVESTYFPRKFFYCFWWGLRNLSSLGQNLKTSTFIGEILFAIFISIAGL…	Phytozome	Potri.014G097900.1
PtCNGCIIa	POPTR_0001s03550.1	Populus trichocarpa	MFDCGYKSQYIGGQKEKFVRLDDFDSLSVTSSNKGMKKLRFNVDGINITGHEKKNASKSFRHGMKKGSKGLVTIGRSLKTGVARAVFLEDLKVSEKMIFDPQHKSLLLWNRLLVMSCILSVSIDPLFFYLPVFNYQMTCLGMDTKLAAAITTMRTTLDVFYLIRIALQFRTAYVAPSSRVFGRGELVIDPAQIASRYLSRYFIVDFLSVLPLPQIVVWKYLTNKKKGSEVLATKQALLIIVFSQYIPRFGRFFPLTSDLKKSAGSFAESALAGAAYYLLWYLLASHIAGAFWYLLAIERKGTCWREACRLSGKCNVDFLYCGNKLLRGYHDWRRISDKVLGNKCDVDKDDNSRFNYGIYFQAMSSDIVSSRKFVSKFFYCLWWGLQNLSTLGQGLQTST…	Phytozome	Potri.001G043900.1
PtCNGCIIb	POPTR_0003s18120.1	Populus trichocarpa	MFDCNYKSQYIGGQKEKFVRLDDFDTLAVTSNKKGMKKLRFNLDGSNIAGHGKKNASKSLRYGVKRGSEGMLTIGRSLRTGVTRAVFPEDLKVSEKMIFDPQDKSLLLWNRLLIISCILSVSVDPLFFYLPVFNYRMACLGMDTNLAATITTMRTLLDVFYLIRMALQFRIAYVAPSSRVFGRGELVIDPAQIATRYLSRYFIVDFLSVLPLPQIVVWKYLNNKKKGSEVLATKQALLIIVFLQYIPRFARFLPLGSDLKKTAGSFAESAFAGAAYYLLWYMLASHIAGAFWYLLAIERKDTCWREACILSGKCNIDFLYCGNKALPGFHGWRRISDEVLGNKCSVSEDDNPRFNYGIYFQAMSSDIVSSRNFVSKFFYCLWWGLQNLSTLGQGLLTST…	Phytozome	Potri.003G183000.1
PtCNGCIVAa	POPTR_0012s03570.1	Populus trichocarpa	MNPHTQVVQKWNKFFVISCLVAIFVDPLFFFLLWVQQENNCIVIDWPLAKTIVVFRSLTDLIYLLNILLQFRLAYVAPESRVVGAGELVDHPKKIAKHYLRGCFFIDLFAVLPLPQIIILVVLPKGLGISGANNAKNLLRAAILVQYIPRLWRFTPLLIGQSPSGFIFETALANFFINLFTYILSGHIVGSCWYLFGLQRVNQCLRDACHYTSFRDECMEFIDCGSGNANEEYGSHLNWANWTQNPNASNCFQTGGPPNGFDYGIYTKAVNLTGKNIIIRYIYSLFWGFQQISTLAGNQVPSYFVWEVLFTMAIIGLGLLLFAFLIGNIQNFLQSLGRRRSEMSLRRRDVEQWMRHRRLPQELRRRVLEAERYHWAATRGVNEGMLMENLPEDLQRDIR…	Phytozome	Potri.012G038700.1
PtCNGCIVAb	POPTR_0015s05060.1	Populus trichocarpa	MNPHAKVVQKWNKFFVISCLVAIFVDPLFFILLSVKQDEKCIVIDWGMTKAVVSFRCLTDAIYLLNIFLQFRLAYVAPESRVVGAGELVDHPKKIAMHYLRGCFFIDLFVVLPLPQIIVLALLPKGLDSSGANYAKNLLRAVILVQYIPRLFRFIPLLIGQSPNGFIFETASANFFINLFTFVLSGHIIGSCWYLFGLQRVNQCLRDACRDTNYLHECKKFIDCGRHETFEHQASSSNWTNWKNNSNASACFTPNVFSYGIYAQAVNLTGKNTITRYTYSLFWGFQQISTLAGNQTPSYFVWEILFTMAIIGIGLLLFAFLIGNMQNFLQALGRRRSEMSLRRRDVDQWMRHRRLPVELRRRVIEAERYHWAATRGVNEEMLLENLPEDLQRDIRRHLF…	Phytozome	Potri.015G034000.1
PtCNGCIVAc	POPTR_0015s05090.1	Populus trichocarpa	MNPHTKVVQEWNKFFVLSCLGAIFIDPLFFILLSVKQEEKCIVINWGMTKAVVFLRCLTDAIFLLNILLQFRLAYVAPESRVVGAGELVDHPKKIAKHYLRGFFFIDLFVVLPLPQITLFLLLLPKGLDSFGENYAKNILQAVILVQYIPRLLRFIPLLIGPNGFIFETALANFFINLFTFLLSGHIIGLCWYLFGLQRLIHCLHHACRNSSYKNDCMKWIDSGGHKKHGSDTSWDSWKENANASACFTLDGFSYGIYAHAVNLTGENTIIRYTYSLVWGIQQISTLAGNQTPSYNSEEILFTMAIIGIGLLLFAFLIGNMQNFLQALGRRYDLLLKFSS	Phytozome	Potri.015G033900.1
SmCNGCB1	EFJ17870	Selaginella moellendorffii	MECSLFFSGVVECLVAAVDFSRRFESDYLDFDAEVPHTFAFETIKPGSGDVHGIKHGSRWFSGLGSLQRFGRSLNFGARVFSEDHELSETRIFDPRSRFIQQWNNFFILSCLLAAFIDPLFFYLPVINQTRNCSQLRNSLKVVVTVLRTIIDCSYLFHMLLRFRTAFIAPSSRVFGRGELVVDSWQIAKRYLFKDFVMDILSVLPLPQILIWGNSHLTANKTMNTLRYIVLVQYFPRLLRIIPLTTQKQSTTGILLETAWAGAAFNLLLYILASHVLGAWWYLLSTQAQDRCWRRNCSNSCNSDFFDCGVDIDNSARTEWLNAVQASCSTNSTFSYGIYKDALDNGIISTGLDFVNQYFYCLWWGLRNLSSLGQGLATSNYVEETLFAILIGILGLIFF…	Phytozome
SmCNGCB2	EFJ16402	Selaginella moellendorffii	MREFGRVKTQKMEGRVKKFVSGVLSRGGGFFSQRFGRSLNFGARVFSEDHELSETRIFDPRSRFIQQWNNFFILSCLLAAFIDPLFFYLPVINQTRNCSQLRNSLKVVVTVLRTIIDCSYLFHMLLRFRTAFIAPSSRVFGRGELVVDSWQIAKRYLFKDFVMDILSVLPLPQILIWGNSHLTANKTMNTLRYIVLVQYFPRLLRIIPLTTQKQSTTGILLETAWAGAAFNLLLYILASHVLGAWWYLLSTQAQDRCWRRNCSNSCNSDFFDCGADIDNSARTEWLNAVQANCSTNSTFSYGIYKDALDNGIISTGLDFVNQYFYCLWWGLRNLSSLGQGLATSNYVEETLFAILIGILGLIFFAFLIGNMQASALLTSDFMRLKRRDSEQWMRHRQLP…	Phytozome
SmCNGCB3	EFJ15042	Selaginella moellendorffii	MEASDFKLDDRLPNSKVLDPRSNFVHQWNKFFVVSCWIAVFVDPLFFYLPVVSNSICVRIETDLAIAVTLLRTLTDLFYILHMVLEFRMGFIAPSSQVFGKGELVVDTKQIAMKYLTRNFWLDLVAVLPLPQFIIWILIPVLKSTPAASTKTALRFVVFFQYLPRLLRIYPLTMKMVKSTGMVLETPWAGAAYNLILFMLASHVLGATWYLLAVERQDTCWRRECRRDTTFGIHLCKRFLDCQSRTNGLSGQRRQWANSTDISQRCSADQDSFNFGIYNEALKNGITTNTAFFKKYFYCLWWGLRNLSALGQNLETSTFVWEILFAIVIAILGLVLFALLIGNMQTYLQSVTVRLEQMRLKRRDTEQWMSHRQLPPELRDRVRRYDQQKWVATRGVDEE…	Phytozome
SmCNGCB4	EFJ37650	Selaginella moellendorffii	MEASDFKLDDRLPNSKVLDPRSNFVHQWNKFFVISCWIAVFVDPLFFYLPVVSKSICVRIETDLAIAVTLLRTLSDLFYILHMVLEFRMGFIAPSSQVFGKGELVVDTKQIARKYLTRNFWLDLVAVLPLPQFIIWILIPVLKSTPAASTKTALRFVVFFQYLPRLLRIYPLTMKMVKSTGMVLETPWAGAAYNLILFMLASHVLGATWYLLAVERQDTCWRRECRRDTTFGIHLCKRFLDCQSRTNGLSGQRDQWLSSTDISQRCSADQDSFNFGIYNEALKNGITTNTAFFKKYFYCLWWGLRNLSALGQNLETSTFVWEILFAIVIAILGLVLFALLIGNMQTYLQSVTVRLEQMRLKRRDTEQWMSHRQLPPELRDRVRRYDQQKWVATRGVDEE…	Phytozome
SmCNGCIVAa	EFJ30735	Selaginella moellendorffii	MELHFSQDFGIEVEDDGEELAGRELAVPGGRHEHLLKSGLLGRCDDPFCTTCPSYIDYSAGSQMKKSRNLFSEAKSVALGIVKWRPAIYNPHTKVIQRWNQVFGVCCLIAVFVDPLFFFIFSAKQGYFCIVFNQELAIGVTIVRSIFDGIYFIHMLLQFRLAYFALASQTSGTGVLIDDPKTIALHYLQSWFIVDVVAVLPLPQVMLWTVVRSPRRGGDANYVKNLLRFVVLLQYIPRMVRFLPLLFGRSQSGGYIFETAWANFTINLFIYLLAGHVVGSCWYLFGLQRVNQCLINTCRAERPVCRKEFLDCGNGHNIQALQQGARLVWTNSSNASSKCLVNASFAYGIYSIAVPVAMDDSAIHKYVYSLFWGFLQISTLAGNLQPSLFVGEVFFTFGV…	Phytozome
SmCNGCIVAb	EFJ28778	Selaginella moellendorffii	MELHFSQDFGIDVEDDGEELAGRELAVPGGRHEHLLKSGLLGRCDDPFCTTCPSYIDYSAGSQMKKSRNLFSEAKSVALGIVKWRPAIYNPHTKVIQRWNQVFGVCCLIAVFVDPLFFFIFSAKQGYFCIVFNQELAIGVTIVRSIFDGIYFIHMLLQFRLAYFALASQTSGTGVLIDDPKTIALHYLQSWMVRFLPLLFGRSQSGGYIFETAWANFTINLFIYLLAGHVVGSCWYLFGLQRVNQCLINTCRAERPVCRKEFLDCGNGHNIQALQQGARLVWTNSSNASSKCLVNASFAYGIYSIAVPVAMDDSAIHKYVYSLFWGFLQISTLGGNLQPSLFVGEVFFTFGVIGLGLLLFALLIGNMQNFLQSLGRRHLEMQLRRHDVERWMRRRELPV…	Phytozome
SmCNGCIVAc	EFJ34267	Selaginella moellendorffii	MPPDLAGSIGFSSDFQPNRFPAFPGSDFTNHEHLIQSGPLGKCDNPLCTTCPAYLDPNFHKEEKRSVGMLREIWYHLSRGVINPHTKFVQRWNKFFVLSCLTSVFLDPLFFFLLAVKQYQKCIYIDQKASTVLLILRSITDTIYLMHILLQFRLAYVAPSVHKIERPERRFLSGREVSFATRDLVDNPRKIAWKYLTGWFLLDLLSTLPLPQIMIKLVVPRYMGAAGANYFKNVLRVTMLLQCVPRIIRVLPFLSGYTSIGFIFETAWANFVINILLYLLSGHVVGSCWYLFGLQRVNQCLHNACRNATSSRCIGDFLDCGNGTLQERLIGNAVRSLWVNNENATQCFDSPSRVFTYGIYQPAVLVTTHNNSFTRYIFSLVWGFQQISTLAGNQIPSLF…	Phytozome
SmCNGCIVAd	EFJ31333	Selaginella moellendorffii	MLREIWYHLSRGVINPHTKFVQRWNKFFVLSCLSSVFLDPLFFFLLAVKQYQKCIYIDQKASTVLLILRSITDTIYLMHILLQFRLAYVASSVLEIERPERRFLSGRKVSFATRDLVDSPRKIAWKYLTGWFLLDLLSTLPLPQIMIKLVVPRYMGASGANYFKNVLRVTMLLQCVPRIIRVLPFLSGYTSIGFIFETAWANFVINILLYLLSGHVVGSCWYLFGLQRVNQCLHNACRNATSSRCIGDFLDCGNGTLQERLIGNAVRSLWVNNENATQCFDSPSRVFTYGIYQPAVLVTTHNNSFTRYIFSLVWGFQQISTLAGNQIPSLFIWEVVFVMTVIGLGLLLLTLLIGNMQSFLQSLGRRSLEMQLKRYDVEKWMNRRHLPQDLRKRVRQFER…	Phytozome
SmCNGCIVBa	EFJ22043	Selaginella moellendorffii	MEKSISMVARSTHYAHILKSLDRTVPIVTRDKLVRKRRCGGRRRTNRRSGCSSAFHGGARISIPDIIPALELGVMAAKVNSMPDVAVRPLGSGPPPYNSFGGPPPHHVTDHDRGSSYMLEGAVGVSLMHHEPPPKPDGFYKTWIFGKVLDPRSKTIIAWNRVFLLSRFWALAIEPLFLYTVAISPHRYCFYIDGWFGIFVTLFRCVSDLMHLWHIWLQLKLAYVARKSLVLGSGKLVWDARMVALHYLRPSGGFVFDLFVIVIWGVVPEMIRRGGKMSGMMTSILVAFAIQFVYKVFHLITLVPRMQRVTGYVFGTAWWGFALNLTAYFVAAHAAGACWYLLALQRISSCLYDQCKMKAGCNARDLGSSHAILYGPRFSDPSPLTSAKLYADVAPTCLE…	Phytozome
SmCNGCIVBb	EFJ18327	Selaginella moellendorffii	MHHEPPPKPDGFYKTWIFGKVLDPRSKTIIAWNRVFLLSRFWALAIEPLFLYTVAISPHRYCFYIDGWFGIFVTLFRCVSDLMHLWHIWLQLKLAYVARKSLVLGSGKLVWDARMVALHYLRPSGGFVFDLFVVFPILQASFSIVIWGVVPEMIRSGGKMSGMMTSILVAFAIQFVYKVFHLITLVPRMQRVTGYVFGTAWWGFALNLTAYFVAAHAAGACWYLLALQRISSCLYDQCKMKAGCNVRDLGSSHAILYGPRFSDPSPLTSAKLYADVAPTCLENKGDVFKYGIFITALPLTTSRNFLNRILYPIFWGLMTLSSFGNAMVPSNQMLEVIFSILVITCGLMLFTLLIGNIQVFLHSMTAKKEEMRLKIRDLEVWMKRRQLPSRLRHRVRQYE…	Phytozome
SmCNGCIVBc	EFJ09701	Selaginella moellendorffii	MSSVVQRVAALFNFWKRIPGDKPRDRFDLSLSSGPTTRPLSTTSGSSSGAQPETSNKPEPGSSESRSWIFGQVLDPRSRYIRAWNRLFLVSRGLSLAIDPLFLYVVSIDEDSTCLHVDGWFAALVTILRAAIDVMLLWHVRLQLKLAFVSKKSLVVGRGKLVWDGKKVALHYIQQREGFLCDVLVMLPIMEVLIWLIVPGMITKRNQGIHMMSLVLFVFILQYLPKVSHLVLLMRRMQHVTGYIFSSAWWGFVLNLTAYFIASHVAGACWYLLGLQRIETCMHVQLEKKGFRSSWLGCHKPISFGHAPVKGSTTSPLSINSAAFISCISNYTNTFSYGIYQPTIPLALTRNWLERISYPIFWGLMTLSSFGNLEPTNHVPEVAFSIIVITCGLLLFTLL…	Phytozome
SmCNGCIVBd	EFJ33072	Selaginella moellendorffii	MSSVVQRVAALFNLWKRIPGDKPRDRFDLSLSSGPTTRPLSTTSGSSSGAQPEASNKPEPGSSESRSWIFGQVLDPRSRYIRAWNRLFLVSRGLSLAIDPLFLYVVSIDEDSTCLHVDGWFAALVTILRAAIDVMLLWHVRLQLKLAFVSKKSLVVGRGKLVWDGKKVALHYIQQREGFLCDVLVMLPIMEVLIWLIVPGMITKRNQGIHMMSLVLFVFILQYLPKVSHLVLLMRRMQHVTGYIFSSAWWGFVLNLTAYFIASHVAGACWYLLGLQRIETCMHVQLEKKGFRSSWLGCHKPISFGHAPVKGSTTSPLSINSAAFISCISNYTNTFSYGIYQPTIPLALTRNWLERISYPIFWGLMTLSSFGNLEPTNHVPEVAFSIIVITCGLLLFTLL…	Phytozome
SiCNGC2	Si034425m	Setaria italica	MPPLAFLRSLPARLLERVCDGVRGSPGAVRDEEAGGSGGGGSGRSAAGHLAGECYACTQPGVPAFHSTTCDQVHSPGWDADAGSSLVPVRAQQAQASPSASAAQHAGAAARWLFGPVLDPRSKRVQRWNRWILLGRAAALAVDPLFFYALSVGRGGQPCLYMDAGLAAAVTALRTCADVAHLGHVLLQFRLAYVSRESLVVGCGKLVWDARAIAAHYARSLKGLWFDLFVILPLPQIIFWLVIPKLIREEQVKFIMTILLLIFIFQFLPKVYHSIHIMRKMQKVTGYIFGTIWWGFGLNLFAYFIASHIAGGCWYVLAIQRIASCLQEECKKNNSCDLMSLACSKEICFHPPWSSNVNGLACDANMTSFSQQNMSTCLSGNGSFAYGIYLGALPVISSN…	Phytozome
SiCNGC4	Si000574m	Setaria italica	MLAGELSAHPTSSSSSPHGAPPRRGVERDEIRPATAATSPGGGKQRRRGAWAAALDHRRAGWGWDRAYLLACAAGLVVDPLFLYAVCLSAPLMCVFLDGWFAAAVTALRCAPDAMHAWNLLLRLRDARAPPLPPPAREDADEEAARPGRDGAAAVPGRARSKKGILLDVFVILPVMQVVVWVAAPAMIRAGSTTAVMTVLLVAFLFEYLPKIYHSVRVLRRMQDASGYVFGTIWWGIALNLMAYFVAAHAVGACWYLLGAQRATKCLREQCAQGGSGCAPWALACADPLYYGGATAAAAPGRLAWAGNATARGTCLDSGDHYQYGAYKWTVMLVANPSRVERILLPIFWGLMTLSTFGNLESTTEWLEIVFNIITITGGLVLVTMLIGNIKVFLNATTS…	Phytozome
SiCNGC15	Si016531m	Setaria italica	MASGASRNVRFQNDIEVQHFRTSPRENLSSRKHGKGHDPKKCRLGFRGGCLDKACRNPTLKDRVLSRAFSEELESLVHAGSRLFFDPRGHLIHLWNKIFLAACLLSLFVDPLFLYLTGTQRNTCIEFKYPLALTLSMIRSLLDLFYAAHILFRFRTAFIAPSSRVFGRGELVIQPYKIARRYLGRTFWFDLVTALPLPQFVIWIVVPRLNDSPTGNRKNILRFSIIFQYLPRLFQIFPLSRQIVMATGVMTETAWAGAAYNLILYMLASHVLGALWYLFSVQRQESCWREACLLESPACQTMFFDCKAVSSNRTIWYELSNITSLCTTGSGFYPFGIYAEALDAKLTSSSFTQKYFYCFWWGLKNLSCLGQNLSTSLFIGEIAFAIVIGVLGLVLFGLL…	Phytozome
SiCNGCIa	Si008042m	Setaria italica	MMMGKEDRYVRFQDWRSEQSVSSENIVVPCRKTKSATGTLHPQGPFLQKWNRIFVISCILAVSVDPLFLYIPIINDEKPCWYLDRKLEKAASVLRFFTDIFYILHIIFQFRTGFIASSPTTFGRGVLIKDRYAIMKRYISTYFFIDVFAILPIPQVIILVVLPKLPDAEVMKAKNVLMIIIICQYVPRLIRIRPLYQQITRSAGVITETARAGAAFNLLLYMLASHVLGAIWYLLSIQRQESCWRQECRNNATCDAKYIYCGAVNNNEKNAFLKTVCSLSPPNSLPDPFFGIYAPAIENITQSRSFFVKLFFCVWWGLQNLSSLGQNLKTSTYAWENIFAVFVSISGLVLFALLIGNMQTYLQSASLRIEEMRVKSRDTDQWMSYRHLPENLKERIRRY…	Phytozome
SiCNGCIb	Si016638m	Setaria italica	MAGREERYRWNKIFVISCLVAVFVDPLFLYIPVINGEKNCLYLDKKLATTASILRFFTDIFYLLHMMFQFRTGFIAPSSRVFGRGVLVENTFAIGKRYMSTFFLVDFLAVLPLPQVFVLVVLPHLEGSEVMKAKIVLLIIIICQYVPRLLRIIPLYLQITRSAGILTETAWAGAAFNLLIYMLASHGFGALWYILSIQREDSCWRQACSNQIGCHPTLLYCESNTFGNNAFLQNACATNSSANPDPTFGIFLPALQNVSESKSFFEKLFYCFWWGLQNLSSLGQNMKTSTNTSENLFAVFVSTSGLVLFALLIGNVQTYLQSASVRIEEMRVKRRDTEQWMAHRLLPENLKERIMRHEQYRWQETRGVDEEGLLTNLPKDLRREIKRHLCLSLLMKVPM…	Phytozome
SiCNGCIc	Si020209m	Setaria italica	PRSNSTSSDRMKSTARVLDPQGPFLQTWNKIFVISCLVSVSVDSLFFYAPAVDGDNNCLYLDDKLDKIASILRSLTDIFYLLRMIFQFRTGFTASSSRVFGHGVLVDDTFEIAKQYFTTYFLVDFLAVLPLPQVFVLLVRPHLRGSEVMTEKNILTLIVICQYVPRLIRIIPLYIQITRSAGTVMDTAWPGAAFNLLVYILASHVLGALWYILAIQRQDICWREACNGQDGCDLASLYCGSSVYGNNTFLQDACPTNGDADIDPIFGIYLPVLQNVSQSTGFFEKLFYCFWWGLQNLCSYGQNLKTSTYIWENLFAVFVSTSGLVLFALLIGNVQTYLQSASGHIEEMRVKRRDTEQWMAQRLLPEDIKERILRHDQYKWQETQGVDEEDLIINLPKDL…	Phytozome
SiCNGCIIa	Si011861m	Setaria italica	VNATAYSVVLRTLVRMFDGAQKAQYMDGHRERFIRLEESSPRSSVPSEVGGGSALRFSMPGFGYGSFNALRSFLSGVRKGSGRLKSLRQSLTSGAPKTAFAEDLKSFKKTIFDPQDKLLFRMNWVFFSSCIIAVAVDPLFFFLPIINITKDGKPTCIGIDKTLAVASTIIRTVIDSIYFIRIILQFRTAYVAPSSRVFGTGELVIDPVPIAMRYIKSYFIMDLFALLPLPQIVVWRYLHISDGPDVLTTKNALVWVVLVQYIPRLLRIFPVTTDLKRTAGVFIETAWAGAAYYLLWFMLAGHNVGTLWYFLTIEREDDCWHSYCHLKDGCDSNYLYCSANHNGNYGSWFSSTQVFNQCNGTVNNPFNFGIYQQALVSGILGPGNFISKLCYCFWWGLQN…	Phytozome
SiCNGCIib	Si034469m	Setaria italica	MSYGGVDRSGFQMDYAGVGAGAGVSASRRRFVPTESLARGVITQGSAQLRTIGRSIRAGATMAAVFQEDLKNTSRRIFDPQDPMLVRLNRAFLISCIVAIAVDPMFFYLPMVTDEGNLCVGIDRWLAIATTVVRTVVDLFFLVRIALQFRTAYIKPSSRVFGRGELVIDTAQIARRYMRRFFAADLLSVIPFPQVVIWSFLHRSKGTAVLDTRDRLLFIVFTQYIPRVVRIYPISSELKRSSGAFAETAYAGAAYYLLWYLLASHIVGAFWYLLSIERVSDCWREACNEFPGCNVIYMYCGNDRQLGFLEWRTITRQVINETCEPGRDGVPPFNYGIYSTAVTSNVLKSKDTASKLLFCLWWGLANLSTLGQGLKTSIYTGEALFSIALAIFGLILMAM…	Phytozome
SiCNGCIIc	Si024468m	Setaria italica	MFGCGGYRTQFINGRRDKFVRLDDAASSSSAVCSPRVSFSASGAMDHHHGGHGHGHGGGFHMDSYFSGNPSAAAAKFRARSVRVATGVMNRSERLKSIGLVFQEDFRKMSQKVFDPQDAFLARMNRAFVFACIVSVAIDPLFLYLLAVKYTDKNTCIGFDRNLATVATVVRTAVDAFYLSRIALQFRTAYIAPSSRVFGRGELVIDSAAIARRYLRRFFAVDLLAVLPLPQVSIWNFLNRPKGADLLPTKNALLFTVLAQYVPRLVRFYPITSELKRTTGVFAETAFGGAAFYLLLYMLASHMVGAFWYLLAIERLDDCWRDKCTKLNFHQCRTYMYCGGGSQGQSGFLEWRTMIRQVLQQECAPVDNSGTGFPYGIYTTAIQSGVYSTENLTAKILFC…	Phytozome
SiCNGCIIIa	Si028368m	Setaria italica	MAGFIHRRILPPFRRPPLPFFHPGAGAPASSLPGGAAGAAGRRPWTPRRILDPGDDAVLRWYRLFLVTCLVGLFVDPLYFYLLHTDGLAACVSMDMGIGVLVTAVRTFADLFYLAHMILKFRIAFVAPSSRIFGRGELVRDPDQIAKRYLKNDFIIDLAAMLPIPQMIIWFVIPAVSTSSANHTNNTLSMIVLIQYIPRVYLIISLNSKIVKASGVVTRTAWAGAAYNLLLYTLASHVLGALWYLLSVERQYSCWMEVCNNEGSSADSTSCVMGFLDCKSRENPMRQTWHNHSAIQKQCMLPDAEYDYGLFADALNLDRNGVAFIDKYLYCLWWGFRNLSSYGQNLQNSTYRTYLQSMTVRLEEWRVKRRDIEEWMRHRQLPPELQERVRRFFQYKWLA…	Phytozome
SiCNGCIIIb	Si005993m	Setaria italica	MMFGSRRVEDEMALTRQRTVRFHDERAKATIPIHQKQHGLAASRLGLGSSGKNKIFVAGDDLWYNKIIDPSSDFILTWTYIFRVSCFIALFMDPLYFYVPIIDYRPTPAGTPTIPCAGKDRRIAIIVTVFRSIVDLFYAIQIIIKFRTAYINPNSKLGVFGRGDLITDHKEIAKQYLRSDFAVDLVASLPLPQIIIWSVIPAIKYSSSEHGNDMLLLVALFQYILRLYLMISLNNKIVKITGVFAKTAWQGAAYNLLLYMIASHVLGALWYLLSVDRQFACWKKYCNETEIRYLYCGVIPDPSWNGTLVFSRCNASSKPDFDFGMFQPLLYNETPNQSFLKKYVYCLWWGLQNLSCYGQTLTVSTFLGETLYAIFLAMVGLVLFAHLIGKVQTYLQSIT…	Phytozome
SiCNGCIIIc	Si016502m	Setaria italica	MDCDLFAAWWSSSTRLFSRIFRGSSDPPGPAPMKPAIPLHQKQAGLAASKLGVGTSKKHRAFVAGDEQWYKKIFDPSSDFILTWNRVFLVSCFAALFIDPLYFYVPKITYGSSVSCVGTDIHLAVIVTFLRSVADLLYVLHIIIKFRTAYINPSATLRVFGRGDLVTNPKEIAWKYLRSDFAVDVVAALPLPQIIIWFVIPAIKYSTSEHNNNILVLIVLAQYLPRLYLIFPLTYEIVKTTGVVAKTAWEGAAYNLVLYLIASHVLGALWYLLSVDRQTACWKKNCRDETGCDIKFLDCDDTPDSTWANTTTIFSNCNASNTSISFDFGMFLPALTNQAPAERFVMKYFYSLWWGLQNLSCYGQTLTVSTYLGETLYCIFLAVLGLVLFAHLIGNVQTY…	Phytozome
SiCNGCIIId	Si029078m	Setaria italica	MFGSRVQDEVEMQRRPNNRIFPDERQNQSKPLYQAARADRFGANRIDVKNPEKLKMLNEGSKPWHQRILDPGSNIVLSWNRVFLVACLFALFIDPFFYYLPLVREHGNGSSCVAKDQGLSIRITVLRSLADLFYMLNIAIKFHTAYVDPKSRVLGKGELVVDIKKIQQRYIRTDFFVDILAAVPLPQVTVWLIMPAIKNSDYNVRNTAFALIIVIQYVIRMYLIVPLSNQIIKAVGVVAKSAWGGAAYNLLLYMLASHITGAIYYLLSIERQITCWDQQCLAESNVTSCNLRFISCESDGSNSYSEWQKKTQIFVNCNANDNSIQFKYGMFSSALSKGAVSASFLEKYFFCLWWGLLQLSSSGNPLQTSAFIVENAFAIAIGAISLILFAQLIGNMQTY…	Phytozome
SiCNGCIVA	Si016450m	Setaria italica	MTDQERDDVPMLLRNVELPRFPLRSTSMCIPVRDDEYEEGTFVPHTGPLFIQPPTQTTSGSPFTSRDAPDRLPRPSQGKPVSKPQAVMPEQTGGTRWSYSGQVPKNEHLLMSGPLGQCDNPDCVNCPPACKNKRHFHRGSNAEDNKLHNILYGYGGGWKKKIEQILSRIPIMNPHAKPVQHWNQFFVISCLIAIFIDPLFFFLLSVEQDNKCIVLNWDFATALAVLRSVTDAIYFLHMLLQFRLAYVAPESRVVGAGDLVDEPKKVAIHYLRGYFLLDFFVVLPLPQVMILLVIPKYVGLSGANYAKNLLRATVLLQYVPRIIRFVPLLDGQSANGFIFESAWANFVINLLMFVLAGHVVGSCWYLFGLQRVNQCLRDACSASTIPYCDTFIDCGRGVG…	Phytozome
SlCNGC2	Solyc02g088560.2_1	Solanum lycopersicum	MSSHQDVRFFLSKWFGIFRRRSVQPDNSDDNDDDINPISNSIECYACTQVGVPVFHSTSCDGANQPEWEASAGSSLVPIQNRTDSKTGKSRSSRSRHTSGPFGRVLDPRSKRVQRWNRMILLARGMALAVDPLFFYALSIGRGGSPCLYMDGSLAAIVTVIRTSVDAVHLFHLWLQFRLAYVSRESLVVGCGKLVWDARAIASHYVRSLKGFWFDAFVILPVPQAVFWLVVPKLIREEQIKLIMTILLLMFLFQFLPKVYHCISLMRRMQKVTGYIFGTIWWGFGLNLIAYFIASHVAGGCWYVLAIQRVASCLRQQCERNPSCNLSLSCSEEVCYQFLLPTGTVGNPCAGNSTTVTRKPMCLDVNGPFPYGIYQWALPVVSSRSVTVKILYPIFWGLM…	Phytozome
SlCNGC14	Solyc08g069140.2_1	Solanum lycopersicum	MEFKKAKTVRFYNDGKQNLESSWEKNENHVLEKQLPLYLDGRNVDKVGASKVPKFGKFKVFPENYVPGKKKILDPGSEIVIQWNRVFLFSCLMALFMDPLFFYLPSVVNRGKSSCMTIDLNLGISVTCFRTVADVFYLLHVIFKFRTAYVSRSSRVFGRGELVMDKKLIARKYLKSEFFIDAIAALPLPQIVIWFIIPAIRSSHSDHTNNALVLIVLLQYLPRLYLIFPLSSQIIKAAGVVTKTAWAGAAYNLLLYMLASHVLGASWYLLSIERYATCWKIACEKELSPLQCSSRFLDCGTTDHADRITWVNSTQVFSNCYPSNSTIFDFGIFANAVTNNVVSSKFLEKYLYCLWWGLQNLSSYGQNLTTSTYIWETSFAILIAIFGLVLFAHLIGNMQ…	Phytozome
SlCNGC16	Solyc03g114110.2_1	Solanum lycopersicum	MNSLPGHLNRFKNSLIYDQQKPFWKQIHDPNGEFVGRWNHIFLFTSFVGLFVDPLFLLLPIIIDNCMGTDNLLGYAIIVFRLMVDCFACFQIYLKFRTAFVSKKTRVFGKGELVMDRRLIAIRYLKNAFVIDVAAALPLPQIVIWFIMPLNGSSPSHANHSISLIIMLQYVPRFLVIFPLNSKIIKNTGVVAKTAWSGAGYNLLLYLLASHVLGAIWYLMSIERHFSCWTDECVKKKKGSPDCNHDYLDCSSLNKPGRQEWLETTEVFNRCDATRNITFEFGMFGDANTERVTSASFFDRYFYCLWWGLKSLSSYAQSITTSTNIVETLLSSLICLLGLVFFALLIGNMQSYLQSMTARLEQWRIKRRDTEEWMRHRQLPEDLQDRVRRFVQYKWLATR…	Phytozome
SlCNGC17	Solyc07g006510.2_1	Solanum lycopersicum	MELKKERFVRFYSGEKQQGSFLGGIADSSNVEKKFSPPLLNSDGKYKVADTLKFGRPKKVYPEDHESWRKRILDPGSDLVIQWNRIFIISCLLALFVDPLYFFLPIIQGTKESSCVKTDLNLRIVVTIFRTIADFFYLLHVFIKFRTAYVAPNTRVFGKGELVMDPGEIARRYLKSDFFIDLIATLPLPQIVIWFIIPATRSQHANHNNNALALIVLIQYIPRLYLIFPLSSQIIKATGVVTKTAWAGAAYNLLLYMLASHVIGAAWYLLSVDRYTSCWKSICRKEDSSTQCVLRYLDCDTFDLNPRKSWANITKVFESCDPDGDSTFKYGIFASAVKKDVVSSSFIAKYFYCLWWGLQQLSSYGQNLSTSTFIGETSFAILIAILGLVLFAHLIGNMQ…	Phytozome
SlCNGC18	Solyc02g086990.2_1	Solanum lycopersicum	MTRIFAKPASHLRHLQQSLKNKSFSNDVPWWRQILDPNSDIVNRWNYVFLLTCLISLFIDPLYFYVPFVSDRACMSTDDEAAREITIYRSLTDIFYFLHIAMKFRTAFVAPSSRVFGRGELVMDPREIAIRYLKTDFIVDFTAALPLPQIVIRYVIPAAKRNGSGHSKSTLALIVLIQYVPRLFVIFPLNQQIIKTTGFIAKTAWAGAAYNLLLFMLASHVAGASWYVASIGRQFSCWAIECNKERDAVPPCILEFLDCNNVDEDSYIRDYWRNSTRVLEKCDAVNDEDSGFKFGIFADAFTNEVASSSFLAKYLYCLWWGLRNLSSYGQNLNTSTYIGETLFSIFISIIGLVLFAQLIGNMQTYLQSMTVKIEEWRIRKRDIEEWMRHRQLPEDLQER…	Phytozome
SlCNGC15a	Solyc09g007840.2_1	Solanum lycopersicum	MSSTKQKSIRFPNDFDISKTGSYNVSKFLKAISIKNHEQTSSSNLEKVEIEPKMKVFRKKKLSRVFSEDYDGVQWKILDPRGRLINIWNKCFLIASLTSLFVDPLFFYLPSVDDEICMDASYPMEIVLTIVRSVIDAFYLVQILVQLRTAYVAPSSRVFGRGELVIDSSKIASRYLRKDFLLDILATLPLPQVLIWAAIPSLRGSNRIGAKHALRLTIISQFLLRLCLIFPLSSHIIKTTGVMVEAAWAGAVYNLVLFMLASHVMGSCWYLLAVERQEQCWKKICDQQQPYCQYWYFDCQRKNNSSRIAWYPWSNISTLCGPSSNFFQFGIFKDALTYRVTQSSFLNKYSYCFWWGLRNLSSIGQNLLTTTDINEINFAVVLAILGLLLFALLIGNMQT…	Phytozome
SlCNGC15b	Solyc06g010190.1_1	Solanum lycopersicum	MAFGNSRSVRFPYDLEATKYAPAHEYNVIKVKCKLDGVRQSETASRTSDKKYDRNRKSLNAKVLSRVFSEDYERLNKKILDPRGHVIRRWNKFFLVSCLVSLFVDPLLFYLPFVKDDIYIDIGIIVRFRTAYVAPSSRVFGRGELVINTSKIAQRCIRKGLLIDVITALPLPQYLPRLYLIFPLSSQIVKAGGVVTETAWAGAAYNLMLYMLASHGCNLEISSCDDGYFDCQRVNDPQRKSSFNSSNITRKCDPNKSDYHLYFYCLWWGLKNLRRRFLFRAKIGDFPRSSKKSALLIFDSLGQDLSTSTHIGEISFAIIVAMLGLVLFLPCSSTICKQSVRKYDQYKYIATRGVDEEDLLEGLPLDLRRDIKRHLCYDLVQRVSSTKIYTKGCIPLNSR…	Phytozome
SlCNGC15c	Solyc11g069580.1_1	Solanum lycopersicum	MAYGNSRSVRFQDDLESSKYAAMNGDNVIKVKYNIDGSRLPEPASRMSEMEPHRTGKSLKAKVLSRVFSEDYERVKKKILDPRGPTVRRWNKILLVACLIGLFVDPLFFYLPVVQDEVCIDIGTNLEIALTVIRSIADVFYMIQIYIRFRTAYVAPSSRVFGRGELVIDSSKIAQRYYKKGFWIDLIAALPLPQVLIWGIIPNLSGSTMANTKNVLRFIIIFQYLPRFYLIFPLSSQIVKTTGVVTETAWAGAAYNLMLYMLASHVGGACWYLLSIERQEACWRHACSFEERSCDFGYFDCRRVNEPQRSAWFQSSNITKQCAPNTSDYPFGIYSDAVTANVTTASFFNKYFYCLWWGLKNLSSLGQNLATSTYIGEIGFAIIIATLGLVLFALLIGNM…	Phytozome
SlCNGC1a	Solyc06g051920.2_1	Solanum lycopersicum	MNHRQEEFSRFHGWKSEKNSEGNFHDKDGVHRTKVVIASNELHKGLEPGKWKAKSIIQAVKSSLSGFVEESLGSNKNILDPQGPFLQKWNKIFVLSCVIAISLDPLFLYIPLIDNDNKCLGIDRTLEVTASVLRSFTDIFYFLHIALQFRTGFIAPSSRVFGRGVLVEDAWEIAKRYLSTYFLIDILAVLPLPQVVILIIIPKLRGARSLNTKNLLKSVVFFQYIPRVLRVYPLYKEVTRTSGILTETAWAGAAFNLFLYMLASHVLGAFWYLFSIERETTCWKQACANSSACRHASLYCDDNHTGFKTLLNISCPIETPNTTLFDFGMFLDALQSDVVGSMNFPQKFFYCFWWGLQNLSSLGQNLQTSTYVWEICFAVFISISGLVLFAFLIGNMQTC…	Phytozome
SlCNGC1b	Solyc03g007260.2_1	Solanum lycopersicum	MNHRQEKFVRFQDWNSEKSSEGNFPYKDGAHRGRFGVFSNELHKSLESGSGRIKSIIHALSSCLSCLLVKSLGSEKKMLDPQGPFLQKWNKIFVLSCVIAISLDPLFFYIPVIDNNNKCLHLDRKMEVTASVLRSITDIFYLFHIVLQFRTGFIAPSSRVFGRGVLVEDAWEIAKRYLSSYFLIDILAVLPLPQVAILIVIPKLRGAKSLNTKTLLKFVVFFQYIPRLLRVYPLYKEVTRTSGILTETAWAGAAFNLLLYMLASHVLGAFWYLFSIERESTCWQRACGNTSACHHSSLYCDDDHTNFIKLLNDSCPIETPNTTLFDFGIFHDALNSGVVESMDFPQKFFYCFWWGLQNLSSLGQNLETSTYVWEICFAVFISIAGLVLFSFLIGNIRIC…	Phytozome
SlCNGC4a	Solyc12g005400.1_1	Solanum lycopersicum	MASHHELELSNNYSDRSDDDMDEDEDEQDNIEEEEKEDDNSNDYNICSSRSRGGGLTDFFSWKVIDPRAPWVQEWNRVFLLVCATGLFVDPLFFYSLSISETCMCLFIDGWFAVTVTVLRCMTDAMHLWNMWIRFKMHKLRPYNEKMDENQITSSSRGPRLHQDQSFRCFVALRYLKSKKGFFLDLFVILPLPQIVMWVGIPGLLEKGYTTTVMTVLLIMFLFQYLPKIYHSVCLLRRMQNLSGYIFGTVWWGIALNLIAYFVASHAVGACWYLLGIQRAAKCLKQQCRVTNGCSLRMLACEEKIFYGTSSLVKHRSRVIWGESKIARSTCLASEHNFDYGVYKWTVQLVTNENRFEKILFPIFWGLMTLSTFGNLESTTDWLEDVFIIIVLTTGLLLV…	Phytozome
SlCNGC4b	Solyc10g006800.2_1	Solanum lycopersicum	MSSHHEHTYDINTEDEDEDEEVLEEDEYSHSECNKTIDHEPCNDGGDSRDDRNNRVGLNMIFSRSKLIDPKAQWVKEWNRVFLLVCAIGLFVDPLFFYTISISESCMCLFVDGWFAVAVTVLRCINDGLHVCNMWLQYKMMIHRRTNNIPYLKANKGFFFDLFVILPLPQLVMWVGIPILLEKGLTTTVMTVLLIIFLFQYLPKIYHSICLLRRMQNLSGYIFGTVWWGIALNIIAYFVASHAVGACWYLLGIQRAAKCLKEQCIVTKGCNLKLLACEESIYYGTSDLVKQKNRLMWGETINARLTCLKNEQNFDYGAYKWTVQLVTNENHIEKILLPIFWGLMTLSTFGNLESTTDWLEVIFIIIVLTSGLILVTMFIGNIKVFLHATTSKKQSMQLN…	Phytozome
SlCNGCIa	Solyc01g095770.2_1	Solanum lycopersicum	MKILNEEKYVRFEHCKSEENGMFSVRKSSISSCISTIRRGTARGSNRICGLLRKSLCTPFLSDSSGEVSGSSRNKILDPQEPFLQFWNKVFIFACIISLAIDPLFFYIPVIDNKRKCLDLDRTLKIPISILRSVSDLIYIYHIILQFRTGFITPSSRVFGRGELIQDSSLIAKRYLFPYFIIDVLAVLPLPQMVLFIIAPNTNRPISLVTRKQLVIVILAQYIPRSLRIYPLYKEVTRTTGFLTETAWAGAAFNLFLFMIASNVVGAFWYLITIERQDDCWRKVCRGIKKCVLDSICCGHLGKANTQFLNSSCPLLKPEDVQEHDFDFGIFLDALHSRVAEKRNFWSKLSYCFWWGLRNLSSLGQDLKTSNSVWEILFAVFICIVGLILFSLLIGNMQE…	Phytozome
SlCNGCIb	Solyc05g050380.2_1	Solanum lycopersicum	MKILRIIDNDRKCLDLDRTLKITACVLRSITDLFYIFHIILQFRTGYIAPPSRIFGRGELVEDSYDIAKRYLLSYFIVDVVAVLPLPQIVILVITPNANGSIALATKEMLKIVIFAQYFPRIFRIYPLYKEVTRTSGLFTESAWGGAVFNLSLYMLASNVIGALWYLFSVERQDTCWRDACDKISGCSSNYLYCNKSSIGNASLLNSSCPLVKQEDIKDPHVFDFGIALDALQFRIVEKRNFWTKLFYCFWWGLRNLSSLGQNLKTSTFIGEILFAVFISIIGLILFSLLIGNMQKYLQSITVRVEEMRVRRRDAEQWMSHRMLPDILKERIRRHEQYKWQETRGVEEDLLLQDLPRDLRRDLKRHLCWSFLKKVPIFEKMDDQLLDALCDRLKPALFT…	Phytozome
SlCNGCIc	Solyc05g050360.2_1	Solanum lycopersicum	MMNPKQNKYVRFEDWKSEQSSFSNDHKSSSNIRPFHVRKPSVSSLMRSTNRRIERGSERISSRRKPDDFHNVTNKLRKDQSVASKKKVLDPHEGQFLQKWNKICILVCVFAVSLDPLFFYIPVIDNKNKCLHFDNMLKISACVLRSFTDLFYIFHIILKFRTGFITPSSRVFGRGELIEDSSAIAKRYLSSYFIIDVVAVLPLPQIVILIIAPNTNGPIILATNEMLMVVVFFQYAPRLFRIIPLYKEVERTTGFFSGSTWGGAIFYLFLFMWCSNVTGAFWYLFSIERQEACWRSACDKIPNCSSDYLHCGGNMNGNTLLLNSSCPLLQQEDIKDPNDFDFGIALDALQFQVVEKRKFLTKLLYCFWWGLRNLSSLGQNLKTSTFDGDIIFAICISIT…	Phytozome
SlCNGCId	Solyc05g050350.1_1	Solanum lycopersicum	MMMNPKQDKYVRFEDRKLEQSSFSVDHKSSSTNRLFRVKKPSASSFMRSVKRRIEKGSERISSRRKPVRVHRVTKDQSIASNKRVLDPQGQFLQKWNKVFILACVFAVSLDPLFFYIPVIDDKNKCLDLDNTLKITACVLRSITDLFYVFHIILKFRTGFIAPSSRVYGVGELIEDSSAIAKRYLLSYFIVDVVAVLPLPQIVILIIAPNVNGPIALATKEMLKIVIFAQYVPRLFRIYPLSKEIERTTGFFNESALGGAVFNLFLYMLYSNVIGAFWYLFSIERQDTCWRNACDKIPNCLSDYLYCGGKMNGSAFLLNSSCPLLQQEDIKDPNEFDFGIALDALQFQVVEKRKFRTKLVYCFWWGLRNLSSLGQNLKTSTFDGDIIFAVFISIIGLIL…	Phytozome
SlCNGCIIa	Solyc03g116850.2_1	Solanum lycopersicum	MFGNYKSQIIGGQKEKFVRLEDANSDISFKSDMAGRTKYGFNIEGHATNPSKSIKLGVKRGSEGLVTFGRTLKSGVTRAVFPEDLRVSDKRIFDPQDKSLLFWNRLLVISCILAVSIDPLFLYLPVFKDEGKCLHIDESLAKIVSWMRTAVDLFYLIRMVLQFRTAFIAPSSRVFGRGELVIDPKQIATRYLSRYFVVDFFSILPAPQIVIWRYLGGSRGSDVLITKTLLSYIILIQYIPRFLRFIPLSSDLKKTAGVFAETAWAGAAYYLLWFVLASHIFGAIWYLLAVERKDTCWNEACTENDQCKDKLSYLYCSREGNFNLTEWQNIGKSVLDEKCAEEEKFSYGIYARAVTTNVLDTEDFVIKYCFCLWWGLQNLSTLGQGLETSTYTKENLFSI…	Phytozome
SlCNGCIIb	Solyc07g005590.2_1	Solanum lycopersicum	MFDCGSKSQYVGGQREKFVRLDDLDSRLSSPSASLTTNTCGFNIEGLKRSSHATSSPSRSFKRGVKKGSEGLKSIGRSLGFGVSRAVFPEDLKVSEKKIFDPQDKFLLLWNKLFVVSCILAVSVDPLFFYLPVFDNKSNCLQIDRKLAVIATTLRTVIDAFYLIHMALQFRTAYIAPSSRVFGRGELVIDPAQIAKRYLRFYFIIDFLAVLPLPQIVVWRFLKSSTGSDVFTTKQALLYIILLQYIPRFARVVPLTSELKRTTGVFAETAWAGAASYLLLYMLASHIVGSFWYLLAVERYDTCWQQACKHNATCNTDFLYCGNQYMTGYNRWSSISESVLNNACPADSDNSPFDFGIFDQALSSGIIYSMKFVAKYCYCLWWGLQNLSTLGQGLQTSTY…	Phytozome
SlCNGCIIc	Solyc12g010010.1_1	Solanum lycopersicum	MEALRHSGHATSSPSRSFKRGMRKGSEGLKSIGRSLGFGVSKAVFPEDLKVSEKKIFDPQDKFLLLWNKLFVISCILAVSVDPLFFYLPVFDDKSNCLQIDRKLAVIATTLRTVVDAFYLIHMALQFRTAYIAPSSRVFGRGELVIDPGQIAKRYLRSYFIIDLLAVVPLPQIVAGRFLQRSTGSDVLATKQALLYIILLQYIPRFVRVIPLTSELKRTTGVFAETAWAGAASYLLLYMLASHIVGSFWYLLSVERYDTCWERACSHNTTCQTDFLYCGNQGMTGYNAWSNISESVLNGACPRSGDNPPFDFGIFAQALSSGIVFSMKFVTKYCYCLWWGLQNLSTLGQGLQTSTYPGESLFSIALAILGLILFALLIGNMQTYLQSLTIRLEEMRVRR…	Phytozome
SlCNGCIVA	Solyc03g098210.2_1	Solanum lycopersicum	MPMLSPSYPQSDGNDAFQNRRSTYRTRSASLSMPMSSIDSFENDSSYVGYTGPLRSERRTSLVQMSGPLYIGREPENSFRPTPAAVVHKSTLPPTERYPSISSAERNGWRNNDYTGKNEHLFKSGQLGMCNDPYCTTCPTYYHLKARQNNSKSSDIFDHKFHNVLYGDAKGWAKRTCSFLHPYIPGVMNPHAKIVQKWNKFFVISCLFAVFIDPLFFFSLCVQKGNKCIMLSWPLTTTIVILRSITDIIYLMHILLQFRLAYVAPESRVVGAGDLVDHPKKIAINYLSGYFVVDFFIVLPLPQIIILLILPKSIASSGANYAKNLLRVAILLQYIPRLCRFLPLIAGQSPSGFIFESAWANFFINLLTFVLSSHVVGSCWYLFGLQRVNQCLRDACRES…	Phytozome
VvCNGC1	VIT_16s0050g02560.t01	Vitis vinifera	MNYRQEKFVRFQDWSSERSSEGKIPINNGVRSGKIRLAINSVSGKFQRGLECGSERINSIRRSLKSFSFRRNLEKGSGKKILDPQGPFLQKWNKIFVLSCIIAVSLDPLFFYIPVIDKLKKCLSLDESLQITASVLRSFTDIFYILHIIFQFRTGFIAPSSRVFGRGVLVEDSWAIARRYLSSYFLIDILAVLPLPQVVIWIIIPKLGGSKYMNTKRLLKFVVFFQYIPRVLRVRPLYKEVTRTSGILTETAWAGAAFNLFLYMLASHVLGAFWYLFAIDRETTCWTKACGNDTSCIDSSLYCKGTVNTTLFNASCPVIEPNTTVFDFGILLDALQSGVVESTDFPQKFFYCFWWGLQNLSSLGQNLKTSTYVWEICFAVFISISGLVLFSFLIGNMQT…	Phytozome
VvCNGC2	VIT_14s0108g01420.t01	Vitis vinifera	MDAPPNFQISLPRWIGIFRRRKANSDENYEEDDGPISNSIECYACTQVGVPVFHSTSCDQAHQPEWEASAGSSLIPIQDRRTGKARSNGRPSGPFGPVLDPRTKPVQRWNRAFLLVRGMSLAVDPLFFYVISIGGEGGPCLYMDGGLAAIVTVLRTCVDAVHLFHLWLQFRLAYVSRESLVVGCGKLVWDARAIASHYVRSLKGFWFDLFVILPVPQVVFWLVVPKLIKQEEIKLMMTILLLMFLFQFLPKVYHSVCLMRRMQKVMGYIFGTIWWRFVLNLIAYLIASHVAGGCWYVLAIQRVASCLRQQCDRNRCNFSLSCSREVCYQFLLPAGTVGNPCVDNSTILTRKPLCLDVNGPFEYGIYDIALPVISSQSIAVKILYPIFWGLLNLSTFANE…	Phytozome
VvCNGC4	VIT_19s0014g03700.t01	Vitis vinifera	MASEREISYSSRSYGVSDEEEDEEEEEEDEEEECRDREPLYGRCSSGLKPKCLSRVLDPRAKWVQEWNRVFLLVCATGLFVDPLFFYVLSINSTCMCLFVDGWFAITVTALRCMTDALHLWNMWLQLKMAKRTFHVVGEEGSRLHDASASTVALRYLKAKKGFFFDLFVILPLPQIVLWVAIPSLLERGLTTTVMTVLLIIFLFQYLPKIYHSVCLLLRMQNVSGYIFGTIWWGIVLNMIAYFVASHAAGACWYLLGLQRAAKCLKEECAVANYCSTKTLACKNPIYYGTTSLLKDRARLAWANNKHARSTCLDSADNFEYGGYRWTIQLVTNDNRLEKILFPLFWGLMTLSTFGNLESTTEWLEVIFNIIVLTSGLILVTMLIGNIKVFLHATTSKKQ…	Phytozome
VvCNGC14	VIT_04s0069g00790.t01	Vitis vinifera	MHMMNQMEFKKEKLVRFCSDEKQNLEVSWEKGESQPVERPVSYKVLPSLLNPEGRAGEKNRTYGTLSFGRFKVFPESHEPWRKRILDPGSDIFLQWNRVFLFSCLVALFVDPLFFYLPTVVGDGNSSCVKTDLNLGIVVTCFRTIADVFYLLHMAIKFRTAYVSPSSRVFGRGELVMDPKEIARRYLKSDFFIDLVATLPLPQIVIWFVIPAIRSSHADHTNNALVLIVLLQYVPRLYLIFPLSSQIIKATGVVTKTAWAGAAYNLLLYMLASHVLGASWYLLSIERHATCWKSVCRKELGPIRCFLRFLDCGTLDDDDRRKWNNSTFVFSHCDPSKDISFNYGIFGDAIKKNVVYSKFLEKYFYCLWWGLQNLSSYGQSLSTSTFIGETAFAILIAIL…	Phytozome
VvCNGC16	VIT_17s0000g08060.t01	Vitis vinifera	MNNNIRPFSFRQKSWWTQILDPGGRLVTQWNHIFLISCLLALFLDPLYFYLPVIDGPACFRIDLGLGIVVTFFRTVADMFYLTHMIMKFRMAFVAPSSRVFGRGELVMDPQQIALRYLKSDFIIDFAATLPLPQTVIWYIIPAVKDPITDHANHILSLIVLIQYIPRLFLIFPLYRRIVKITGVVARTAWLGAAYNLLLYMLASHVLGASWYLLSIERQHSCWSKECQKEANSMHFPTCHSSFLDCSTLEQPDRRVWLNFSHVLTNCRPENSIGFEYGMYSDAFINEVASSTFLEKYFYCFWWGLKGLSSYGQSVVTSTFTSETLFCIVICIGGLVLFSHLIGNMQTYLQNMGIRLEEWRIRRRDTEEWMRHRQLPLDLQERVRRFVQYKWIATRGVDE…	Phytozome
VvCNGC18	VIT_14s0066g01560.t01	Vitis vinifera	MNTAILTPASKFRPFRRRPSYAPITSDLNPYHILWRYQILEPDGDIVTYWNHVFLVTSLISLFLDPLYFFLPSVGGPACLTSDTSLGIVVTFFRTVSDLFYLLHMVMKFRTAFVAPSSRGLGRGELVMDAHTIAMRYLKSDFIIDLAATLPLPQARLWVRVQLTTLGIDIVIWLVIPATKKDRADQTNNTLALIVLIQYVPRLFLIFPLNRRIIKTTGVVAKTAWAGAAYNLLLYMLASHVLGASWYLLSMGRQHACWKAECAKESAAGISFCLPSFLDCKSLELEERQYWMNATRVVANCDARGHDTEFKFGMFADAFTNDVASSKFIEKYLYCLWWGLKNLSSYGQTLETSIYIGETTFCIVICIGGLVLFSQLIGNMQTYLQSMTVRLEEWRVKRR…	Phytozome
VvCNGC15a	VIT_08s0040g01770.t01	Vitis vinifera	MASGILKSVRFYDDLEIDKPAPSENGSDLELIDEANENQIHESCLKKAGENTFVKPLHERELSRVFSEDYEVVKKKIFDPRGPVKNRWNKIFLVSCLISLFVDPLFFYLPGMKKGMCMDISQSLEIALTVVRSTVDTFYMIQIFVRFRTAYVAPSSRVFGRGELVIDPSKIASRYLHKDFWLDLVAAVPFPQMLIWAVIPNLWTLRTINLRLVLHLIIIFQYLLRLYIIFPLSSQIVKTTGVVTETAWAGAAYNLILYMLASHVVGSCWYLLSTERQEECWRKVCSLQESECNYWFLDCNSLQDPHRAAWFKSSNISTLCDPSGDFFQFGIYADALSSGVASLKFFNKFFYCLWWGMRNLSSLGQNLSTSMCVGEINFAIIIAILGLVLFALLIGNMQT…	Phytozome
VvCNGC15b	VIT_06s0004g02670.t01	Vitis vinifera	MAYENSRSVKFQDDLELAKFPATNGDGKIKMKYKIDGTQIQEASYKKAGKEVSGKSGRSLKAKVLSRVFSEDYERVKQKILDPRGKSIRRWNKIFLVACLISLFVDPLFFYLPDVRDKVCMDIEIPLEVVLTIIRSIADIFYMIQIFVRFRTAYVAPSSRVFGRGELVIDTSKIALRYLGKGFWIDLIAALPLPQVLIWIIIPNLRGSTMTNTKNMLRFILICQYLPRLYLIFPLSCQIVKATGVVTETAWAGAAYNLILYMLASHVLGACWYLLSIERQEACWRTVCNLEKSSCQDGYFDCHKVKDPGREAWFKSSNVTKLCDPNNTFYQFGIYADSVISEVTSSAFFEKYFYCLWWGLRNLSSLGQNLSTSTYVGEIIFAIIIATLGLVLFALLIGN…	Phytozome
VvCNGCIIa	VIT_09s0018g00410.t01	Vitis vinifera	MFDCGYKSQYIGGQREKFVRLDDLDSTLSVPSDGMNRCAFSLAGLTPWGRPNRHSSKSFRIGVKRGSEGLRHIGRQLRSEITKAMFPEDLKVSEKKIFDPQDKSLLLWNRLFVISCILAVSVDPLFFYLPIVDHQSSCLGIDPNLAVTTTTVRTIIDAFYLIRMAFQFRTAYIAPSSRVFGRGELVIDPAEIAKRYLQRFFFIDFLAVFPLPQIIVWKFLRKGEGLEVLETKQQLLVVVFLQYIPRFVRFIPLTSELKRTAGVFAETAWAGAAYYLLWYMLASHILGAFWYLFAVERYDACWHKACVESGKCEVNFLYCGNQHMKGYGAWQNISKTVIGMMCSLNDDNPPFNYGIYTQALSSDIIASESFFTKYCYCLWWGLQNLSTLGQGLQTSTYAG…	Phytozome
VvCNGCIIb	VIT_11s0037g00230.t01	Vitis vinifera	MNCRITASLWLEKVWGVSLRGCYRIRRVKAVDGTTAAWRGLASFWVFLRKALKMFDCGHKSQYMGVQREKFVRLDDLDSKLSISSDPGVNRCGFSIDGLSHVGLARSTSSRSLKKGMRKGSEGLKSIGRSLGFGVSRAVFPEDLKVSEKKIFDPQHKFLQLWNKLFVISCILAVSVDPLFFYLPVIDSSSKCLGIDRKLAITATTLRTIIDAFYLIHMALQFRTAYIAPSSRVFGRGELVIDPARIAKRYLRTYFIIDFLAVLPLPQIVVWRFLHSSDGSDVLSTKQALFFIVLLQYIPRLFRMLPLSSELKRTSGVFAETAWAGAAYYLLLYMLASHIVGAFWYLLAVERNDSCWQRACAHSGNCKTDFLYCSNRHTEGYDAWLIDSDNVLNSNCSVE…	Phytozome
ZmCNGC4	GRMZM2G078781_P02	Zea mays	MSSDLSTRSSPSSSTASPSDDSRRQEQGQAAGNASGSRRWRWRLGLGAAWALDPRARWVRDWNRAYLLACAAGLMVDPLFLYAVSLSGPLMCIFVDGWLAAAVTALRCGVDAMHVWNVATQLRTAKAPPGKRVAGDEEQQQTVAEAARKLPEDAASRRGLLLDFFVILPVMQVVVWVAAPAMIRAGLTTPVMTVLLVSFLLEYLPKIYHAARLLRRMQRQSGYIFGTIWWGIALNLMAYFVAAHAVGACWYLLGVQRASKCLKEQCLQAAGCARGSAVACAAPLYYGGSPSPGVGGGDRLAWAGNAQARGTCLASGDNYQYGAYTWTVMLVANPSRVERMLLPIFWGLMTLSTFGNLESTTEWLEIVFNIITITGGLVLVTMLIGNIKVFLNATTSKKQ…	Phytozome
ZmCNGC15	GRMZM2G068904_P01	Zea mays	MASGASRNVRFQNEIEVQSFRTSPLQSLSRKHGKAHDPRKCRLGFRGGCLEKACRNRKPMLKDRVLSRAFSEELESLMHAAGGSHLFFDPRGQLIHLWNKIFLSACLLSLFVDPLFLYLTGTQRNTCVEFKDSLALTLSMVRSLLDLFYAAHILFRFRTAFIAPSSRVFGRGELVIQPYEIARRYLGRTFWFDLVTALPLPQFVIWIVIPRLNEYSRTANTKNILRFSIIFQYLPRLFQIFPLSGRIVMATGVMTETAWAGAAYNLILYMLASHVLGALWYLFSVQRQEACWREACLLVSPTSQTMFFDCKALSSNRTIWYELSNITTSRCTPGNGFYPFGIYEEALYAKLTSSSFTQKYFYCFWWGLKNLSSLGQNLSTSLFIGEITFAIVVGVLGLV…	Phytozome
ZmCNGC2a	GRMZM5G858887_P01	Zea mays	MPPLAFLRRYLPARNRVSVIDPELRLSVCFPEQRLLARACDGGVRGSPGVARDEEAGGSGGLSGRSAGAPSGECYACTQPGVPAFHSTACDQVHSPDWDADAGSSLVPVQAQQQAQPAAAAAQHAARWLFGPVLDPRSKRVQRWNRWILLGRAAALALDPLFFYALSIGRAGRPCLYLDAGLAAAVTALRTCADVAHLAHVLLQFRLAYVSRESLVVGCGKLVWDARAIAAHYARSVKGLCFDLFVILPIPQVIFWLVIPKLIREERVRLIMTILLLMFIFQFLPKVYHSIHIMRKMQKVTGYIFGSIWWGFGLNLFAYFIASHIAGGCWYVLAIQRIASCLQEECKKNNSCDLISLACSKEICFHPPWSSNVNGFACDTNMTSFSQRNVSTCLSGKGS…	Phytozome
ZmCNGC2b	GRMZM2G074317_P01	Zea mays	MPRLAFLRRSLPARLLARACGGGGGGDQGSPDQVARDEEAGGSGGMSGRSSAGGPSGGECYACTQPGVPAFHSTTCDQVHSPDWDADAGSSLVPVQGQAQAAAAAAAPRQRHAARWLLGPVLDPRSRRVQRWNRWILLGRAAALAVDPLFFYALSIGRAGQPCLYMDAGLASAVTALRTCADVAHLAHVLLQLRLAYVSRESLVVGCGKLVWDARAVAAHYARSVKGLCFDLFVILPIPQVIFWLVIPKLIREEQVKLIMTILLLMFIFQFLPKVYHSIHIMRKMQKVTGYIFGSIWWGFGLNLFAYFIASHIAGGCWYVLAIQRIASCLQEECKRNNSCDLISLACSKEICFHPPWSSNVNGFACDTNMTSFSQQNVSTCLSGKGSFAYGIYLGALPV…	Phytozome
ZmCNGCIa	GRMZM2G148118_P02	Zea mays	MAGREERYVRFHDWKSEQSVSVISDRVVSEKGHNIFGLLKDRTAGAFSFLGNSSHSEALNKLGLGEKSKTKVLDPQGPFLQRWNKIFVISCLFAVFVDPLFLYVPVIDGGNNCLYLDKKLETTASILRFFTDIFYLLHILFQFRTGFIAPSSRVFGRGALVKDTFAIAKRYLSTLFLVDFLAVLPLPQVFVLVVLPKLQGPEIMKAKIVLLVIIICQYVPRLLRIIPLYLQITRSAGILTETAWAGAAFNLIIYMLASHGFGALWYILSIQREDTCWRQACINQTGCDPTSLYCGYHSLANNSFLQNACPTNSTANPDPIFGIFLPALQNVSQSTSFFEKLFYCFWWGLQNLSSLGQNMKTSTNTLENLFAVFVSTSGLVLFALLIGNVQTYLQSASVR…	Phytozome
ZmCNGCIb	GRMZM2G090381_P01	Zea mays	MAVKIKRERERREMKPTSARVLDPRGSFLQTWNKVFVISCLVSVSVDSLFLYAPAIDGDIGCLYLDDKLEKIACLLRSLTDALYLLRMAFQFSTAFAAPTPPGAFGRGVLVDDLLAIAKHYLSTYFLVDVLAILPLPQVFVWVVRPHLQSSEVMNAKNVLMFMILLQYVPRLVRIIPLYLEITRSAGTVVDTAWPGAAFNLLVYILASHVLGALWYILAIQREDTCWREACNSQEGCDLASLYCGSTASGNNSTFLQDACPTDGDGADVDPIFGIYLPALQNVSQSSGFFQKLFYCFWWGLQNLCSYGQNLKTSTYIWENLFAVFVSMSGLVLFALLIGNVQVQF	Phytozome
ZmCNGCIIa	GRMZM2G023037_P01	Zea mays	MFDSTQKAQYMDGHRERFIRLDESSPRSSVPSEVGGRSTLRSSMPGFGYGPFNALRSFLSGGSGRLKSLRQSLTSGAPKTAFAEDLKSYKRTIFDPQDKLLFRMNWVFFSSCLFAVAVDPLFFFLPIINDSNCIGIDKKLAVTSTIIRTVIDFVYLIRVCLQFRTAYVAPSSRVFGTGELVIDPMLIAKRYIKSYFAMDFVALLPLPQIVVWRYLHIPDGPDVLTTKTALVWVVLIQYIPRLLRIFPVITDLKRTAGVFIETAWAGAAYYLLWFMLAGHNVGTLWYFLTIEREDDCWHLYCDDPNFGLGCNSSYLYCNNHHHGSYDSWLTNNSAQVFNMCNGGQDNPFNFGIYEQALVSKILSPGNFISKLCYCFWWGLQNLSTLGQGLLTSTYPGEVL…	Phytozome
ZmCNGCIIb	AC197150.3_FGP003	Zea mays	MFGCGYRTQFINGRREKFVRLVEADAPADSASSPTSGSGGGASMEHGHGHGHGGGFHMDSYFSGNPAAAAAKFRARSVRVAAGVMNRSERLRSIGLVFQEDFRKMSQQVFDPQDAFLARMNRAFVFACIVSVAIDPLFLYLLAVKYTDKNTCIGFDRNLATVATVVRTAVDAFYLARIALQFRTAYIAPSSRVFGRGELVIDSSAIARRYLRRFFAVDLLSVLPLPQVSIWNFLNRPKGADLLPTKNALLFTVLSQYVPRLVRFYPITSELKRTTGVFAETAFGGAAFYLLLYMLASHMVGAFWYLLAIERLDDCWRDKCTNLNFHQCRTYMYCGGGSQGQSGFLEWRTMIRQVLAQECAPVDGSGTGFPYGIYTTAIQSGVYSTENLTAKILFCLWWG…	Phytozome
ZmCNGCIIIa	GRMZM2G005791_P01	Zea mays	MDCDLFAAWWSSSTRLVSRIFRGSADAPGPSPARPAMPLHQKQAGLAASKLGVGTSKKHRAFVASDEQWYNKIFDPSSDFILTWNRIFLFSCFVALFIDPLYFYVPKISYGSPKFCIGTDTRFAVGVTFFRSIADLLYVLHIIIKFRTAYINPSSTLRVFGRGDLVTNPKEIAWKYIRSDLAVDVAAALPLPQIIVWFVIPAIKYSSAEHNNNILVLIVLAQYLPRLYLIFPLTYEIVKATGVVAKTAWEGAAYNMVLYLIASHVLGALWYLLSVDRQTFCWKTNCLNETGCDLKYLDCDTTPNATWANTTAVFSNCNASDTNISFDFGMFEPALSNQAPAQSFAMKYFYSLWWGLQNLSCYGQTLTVSTYLGETLYCIFLAVLGLVLFAHLIGNVQTY…	Phytozome
ZmCNGCIIIb	GRMZM2G135651_P01	Zea mays	MYYSSIVTTLVRNHTISTQNHWFLLYLYFLRFCYFSNFLFIFRIFPDERQNQSKSLYQTTRADRFGANRIDLKNPEKLKVLNESNKPWHQRILDPGSNIVLRWNRVYLVACLFALFIDPFFYYLPLIRQNGNGSSCVAKDQGLSIRITVLRSLADLFYMLNIAIKFHTAYVDPKSRVLGKGELVVDIKKIQRRYIRTDFFVDILAAVPLPQVTVWLIMPAIKSSDYNIRNTTFALVIVIQYVIRMYLIIPLSNQIIKAVGVVAKSAWGGAAYNLLLYMLASHITGAIYYLLSIERQITCWDQQCVAEYNDTHCNFSFISCENNGSNDYSVWANKTKVFANCDATNSSISFNYGMFSSALSKGAVSSPFLEKYFFCLWWGLLQLSSSGNPLVTSAFITEN…	Phytozome
MpaCNGC1	Marpal_utg000008g0018121	Marchantia paleacea	MKEAFTYPAGGRLPGVQNGIHDVEMPSKAMFRFGSMSSTDSRLAEVTRPSVKQRMMEKSSALKKFGRSLGCRWSPTDGFGPRAEARRPSWLNVTISPRSKEYQLWNRVFIVTCLVAIFLDPLFFYVPVVHLNDLCFDLDRNLAITVTVLRTVIDFVYIIHIVLEFRTAFVAPSSRVFGIGELVEDTHEIARRYLKSAFWVDLVVILPLPQVVMWVVLPFLRTSKISSTKNAVLLLVIFHYVPRLIRMFFIVKNSEMVRSQDTGVFMETVWAGAAYNLLLYMLASHVIGACWYLLTVERQDTCWRRFCQDEHFCNKRFFNCRSQNDDELKGPRADWLYKTNIPSKCVANSSEPTSMPFNFGLYSLAIENEITSGLNFVDKYFYCLWFGLNSLSSLGQGFK…	https://bbric-pipelines.toulouse.inra.fr/myGenomeBrowser?blast=1&portalname=Marchantia_paleacea_Rich_Vigneron_et_al&owner=cyril.libourel@univ-tlse3.fr&key=g9xlO19p
MpaCNGC2	Marpal_utg000163g0184561	Marchantia paleacea	MKMGRKGKKHPQDAGSRSYSSPLSMWSKLQQKRSKSRDYFNYSDEDSTSYSCELSHPKFNGPFSMHEVAKGETQKIKNRWIFGNVLDPQSKSIKRTNRIFLLSSSLGMFIDPLFLYTITINRRLACLHVDQGFATAVTVLRCLVDAMYLWHIWLQLKLAYVSKQSLVLGGGELVWDARDIAMHYLCAFEGFIFDLFVILPIPQVMIWVVVPSIIRKEGDITSIMPYMLAGFLFQYIPKVLHLFLVVQRMQRVTGYVFGTAWWGFALNLFCYIVAAHVAGSCWYTLGLERMEQCLERQCASTPNCTIDYVGCPKPVSFLGKQPYTDPAFLAWGASSNVVDICFSQSGTMVWGIYNWVVPLVTDTNGFQKIILPLFWGIMTLSSFGNALTPSNHLVEATFC…	https://bbric-pipelines.toulouse.inra.fr/myGenomeBrowser?blast=1&portalname=Marchantia_paleacea_Rich_Vigneron_et_al&owner=cyril.libourel@univ-tlse3.fr&key=g9xlO19p
MpaCNGC3	Marpal_utg000029g0062841	Marchantia paleacea	MNHGHGNGPIKVQNMQGQNRKFVRFDFISPPRFNNETESDKGSEASLAFHKSFSFERTTSSVKKGWEKSSNGLKSLGRSLKSGVSRVFAEDYHNEPHKKLVLDPRNDFVQKWNKFFVVSCLVAVFVDPLFFYLPIVVEEDICIRIERKLAIAVTVLRTITDTLYLVHMALQFRTAYIAPSSRVFGRGELVTDPQQIARRYLKKDFWLDLVAVLPLPQVVIWVFIPLLKGTTAANTKNALRFIVFFQYLPRLFRIFPLTSQMVKTTGIVMETAWAGAAYNLLLYMLASHVVGACWYLLAIERQDTCWRDACPLETDCVSSYFDCGSRSNGLSAARSAWKSTTNVTALCIPDTNNGPFHYGLYSLALDNQITSSVKFVDKYFYCLWFGLLNLSSLGQTLAV…	https://bbric-pipelines.toulouse.inra.fr/myGenomeBrowser?blast=1&portalname=Marchantia_paleacea_Rich_Vigneron_et_al&owner=cyril.libourel@univ-tlse3.fr&key=g9xlO19p
MpaCNGC4	Marpal_utg000020g0054311	Marchantia paleacea	MGRNGRVDHVPMLHDEGDQSTLDSIELSRTSSSQDYSLKIGPDENDIADLYGHSGETVASKQRNPFDNRKHEHLLKSGPLGKCDDPFCTTCPSYFGTVSRSDHVRNAFIGGAHHIRKRAVAVGKSWLPGILNPHTKNVQRWNKIFCISSLIAIFIDPIFFFLLSVREDYKCLVFNNAAAVTVTVVRTLTDTIHVCHIFLQFRLAYIAPASKVRNAGQPEYDPKKVAMHYLQGWFCLDLFTALPLPQLLIWTVVKKYTGSKNGANYAKNVLRVVVLLQNIPRALRFFPLLIGRSPGGFVFETAWANFVINLLMYLLAGHVVGSCWYLFGLQRVNQCLQDNCRDENGCELFFLDCGDNTSPDFTYDDPKRVFWIANTDVGSNCLGPDPSFAYGIYVMGVQV…	https://bbric-pipelines.toulouse.inra.fr/myGenomeBrowser?blast=1&portalname=Marchantia_paleacea_Rich_Vigneron_et_al&owner=cyril.libourel@univ-tlse3.fr&key=g9xlO19p
MpaCNGC5	Marpal_utg000010g0021101	Marchantia paleacea	MPLAISSSTGSHDSIIHIDTLDADVYRVSQVNRNLRKSRSRSRTKTKGSRLNKLVRDIGKAGRNMMRGHHDVHTDTELSDASSSSCRLCKRPDMTSASCSHQHDNFSRRASIDSASSQNFLADTTHKCRPGWTEESGRWIFGRVVDPRTRQVQMWNRVFLITCLVAAAIDPLFLYVLSVHMELACIYANKNFAMTVTIIRAFIDIMYLCHMYIQLKLAYVSKESLVLGTGLLVWDARQIARNYVCNTWAFMFDVFVILPIPQFLFWLVVPAIITNGVRVSVLLGVVLAVFLFQYIPRVLHMVVLIKRMQHVTGYIFGTAWWGFALNLRAYFVAAHIAGAIWYLLTVNEMEQCAMERCWSMENCHRKFFGCPKALSYGDQPLLEDLKRASFASDEYLQRD…	https://bbric-pipelines.toulouse.inra.fr/myGenomeBrowser?blast=1&portalname=Marchantia_paleacea_Rich_Vigneron_et_al&owner=cyril.libourel@univ-tlse3.fr&key=g9xlO19p
MpCNGC1	Mp4g04110.1	Marchantia polymorpha	MKEAFFRPAGGKLPGVQEDVHGIEMPSREIFWFGSTCSSEFRLEEATEPAVKQRPMDESSRWFCLRRWWSPTVEFGPRRPSWLKVIISPRSKEYQLWNRVFIVTCLVAIFLDPLFFYVPVVQMNDLCFDLDRNLAIAVTVLRTLIDFVYVIHMWLEFRTAFVAPSSRVFGIGELVEDTNEIARRYLKSAFWVDLVVILPLPQVVMWLFFPFLRTSRIANTKIAVILLVIFHYVPRLIRMFFIVKNSEMVRSKDTGVFMETVWAGAAYNLLLYLLASHVIGACWYLLTVERQDTCWRSFCEHEDFCNKRFFNCRSQLNDELKGPRADWLSRTEIPFKCVANSGEPTSMPFNFGLYSLAMENNITSGLNFVPKYFYCLWFGLNGLSSLGQGFKVSTYTWEV…	https://marchantia.info/	Mapoly0044s0062.1
MpCNGC2	Mp3g14660.1	Marchantia polymorpha	MKMGLKGKKHTQAGGTRSYSSGFSMWSKLQPKRTKSRDYYNYSDEESTSYSGELSHSQFNGPFSMHEVAKGETQKIQNRWLFGNVLDPQSKSIKRINRIFLLTSSLGMFIDPLFLYTITINSKLACLHVDQGFATAVTVLRSLVDAMYLWHIWLQLKLAYVSKQSLVLGGGELVWDARDIAMHYLFAFEGFIFDLFVILPIPQVMIWIIVPSIISKQGAITSIMPYMLAGFLFQYIPKVLHLFLVVQRMQRVTGYVFGTAWWGFALNLFCYIVAAHVAGSCWYTLGLERMEQCLEKQCALTPSCSIDYVGCPKPVSFLGKQPYTNSAFLAWGASSNVVDICFSQDGSMVWGIYNWVVPLVTDTNGFQKIILPLFWGIMTLSSFGNALTPSNHLVEAIFC…	https://marchantia.info/	Mapoly0004s0205.1
MpCNGC3	Mp6g01920.1	Marchantia polymorpha	MNHGHGNGPIKVQNMQGQNRKFVRFDFISPPRFNNETESDKGSEASLAFHKSFSLERTTSSVKKSWERSSNGLKSLGRSLKSGVSRVFAEDYHNDPLKKLVLDPRNDFVQKWNRFFVVSCLVAVFVDPLFFYLPVIVDNDICIRIEWKLAIAVTVLRTTTDTLYLLHMALQFRTAYIAPSSRVFGRGELVTDPQQIARRYLKKDFWLDLVAVLPLPQVVIWVFIPLLKGTTAANTKNALRFIVFIQYLPRLFRIFPLTSQMVKTTGIVMETAWAGAAYNLLLYMLASHVVGACWYLLAIERQDTCWRDACPLDTNCVLSYFDCGSRSNGLSAARSAWRSTTNVTQLCTSATENGPFNYGLFNLALSNKITSSVKFVDKYFYCLWFGLLNLSSLGQTLAV…	https://marchantia.info/	Mapoly0052s0012.1
MpCNGC4	Mp5g07780.1	Marchantia polymorpha	MGRNGRVDHVPMLHDEGDQSNLEGIELSRTSSSQEYSLKIGPDENDIADLYGHSGATVASKQRNPFDNRKHEHLLKSGPLGKCDDPFCTTCPSYFGTVSRSDHVRNAFIGGAHHIRKRAVAVGKSWLPGILNPHTKIVQRWNKLFCISSLIAIFIDPIFFFLLSVREDYMCLVFNNAAAVTVTVVRTLTDTIHVCHIFLQFRLAYVAPASKVRNAGQLEDDPKKVAMHYLQGWFCLDLFTALPLPQLLIWTVVKKYTGSRNGANYAKNVLRVVVLLQNIPRALRFFPLLIGRSPSGFVFETAWANFVINLLMYLLAGHVVGSCWYLFGLQRVNQCLQDNCRADNGCELFFLDCGDNTSPDFKYEDPKRVYWIANTEVGTNCLGPSPTFSYGIYVMGVQV…	https://marchantia.info/	Mapoly0127s0006.1
MpCNGC5	Mp4g11640.1	Marchantia polymorpha	MPLAISSSTTGSHDSIIGIDTLDADVYRLSQVSRNLRKSRSRSRTKKGRLNKFVRDVGKAGRDMMRGHQDVHTDTELSDASSSSCRLCKRPDMTSASCSHQHDSLSRKASIDSASSQNFLADTTHKCRPGWTEESGRWIFGRVIDPRTRQVQMWNRVFLITCLVAAAIDPLFLYVLSVHMELACIYANKNFAITVTIIRAFIDIMYLCHMYIQLKLAYVSKESLVLGTGLLVWDARQIARNYVCNTWAFMFDVFVILPIPQFLFWLVVPAIITSGVRVSVLLGVVLAVFLFQYIPRVIHMVVLIKRMQHVTGYVFGTAWWGFALNLIAYFVAAHIAGAIWYLLTVNEMEQCAMERCWSMENCHTKYFGCPKALSYGDQPLLEDLKRASFASDEYLQRDC…	https://marchantia.info/	Mapoly0011s0149.1
CbrCNGC1	onekp:YOXI_scaffold_2010374_Cylindrocystis_brebissonii	Cylindrocystis brebissonii	VYVTDLGQIYENYMNGWFVADVLAVIPVPQLMVFFSPLIGVGDSTVVTSMFRMTVLLQYIPRFMRCYPLIMGNQETGMVFESAWSSFILNLVMYIMASHVVGAIWYFGAVQRFHECVVRTCRDEAETLGCQLSFLSCGSGVQRSMPDWNARMAWANETATAANCAWNFNHEPDYYNYGVFNLAVPLLLKGRFINKYFYSLQWGFTAISTLGGGQPSSENLGEVFFMFCITASGLFLFAVLIGNIQNFLQSLTRRTFEYQMKRRDMDIWMSRRNLPLPLIMRVKELERLMWAANQGVDEAEMLDSLTEDLQREVRRHLTLDLIKKSQLFSAMDEVVLEAIITRLRQQIYISETVVIREGFPVTRMFFLLKGKMVITTTLIGRAGSKESHLELRQGDFFGE…	1KP; 10.1186/2047-217X-3-17
CbrCNGC2	onekp:YOXI_scaffold_2010406_Cylindrocystis_brebissonii	Cylindrocystis brebissonii	VLDPSGEPYKMWTFVFVLALLLAFAIDPLYFYVLSFNEKEYCVSVQWGHVWVLTILRSLADIIYLIHILLQFRLAYKVAAPLVPSAAAPSSFVSSGPNSLTRMNKRPSPLPHSGTSSGDKASSEAEAADRRPDSLVRDLRLISENYWRGFLLADIMAVIPIPQLIILLSACMDMGQARLVTSLLILAVVLQYIPRFMRCYPLIMGNQETGMLFESAWASNILNVVMYIMASHLVGSIWYLSATQRFGECVVSTCVDEMPLCRLSFLDCKIPPRLPNLPKYAKRLELQNADKEARLLWAGQTNISNNCAWNFNYTPDYYNYGIFELGIPLMLKGRFFHSYLYSLQWGFTAISTLGGGSPSQDHLGEVFFVFCITASGLFLFAVLIGNIQNFLQSLTRRTF…	1KP; 10.1186/2047-217X-3-17
CbrCNGC3	onekp:YOXI_scaffold_2056905_Cylindrocystis_brebissonii	Cylindrocystis brebissonii	LNPNSSFMKNWNRVFVAIMLVEFYTDPLFFFVVVVDEAGYCLRSDKTYVITLVVIRTICDVLYLIHMFCQARLAYLEPTVQSWRPIRLTRRRDSNPPGKWVFKRREILLNYLEGWFLVDVGVLLPWPQLAVLAFIPACEAVVGPVGIWLRLSILLQFLPRMARCYPFLAGSRANGQLLFESAWSTFFINLIMYVMSSHVVGAVWYLGATQRYYACAELACASDPFCHHQFLDCPNGVKTTSNVFQTGPGLWVNNGTIITSCVPKLSNSPDFFNYGLFVISANLAIGHNALEKYIYALQWGFTQISTLGGNQVASWFVPEIIFLMLITAGGLLLFAVLIGNIQTFLQSLTRRTFDYQLHRRDVENWMIRRNLPRELAQRVRDLERQIWAANQGVDEQEVL…	1KP; 10.1186/2047-217X-3-17
CcCNGC1	onekp:JOJQ_scaffold_2007960_Cylindrocystis_cushleckae	Cylindrocystis cushleckae	FKRTKEPKWGRSRWWFGQVLDPRTPTMRLWSKTFFMSCVISIAVDPCFLYVLSVDRPMMCVYMLSSYSIIITVLRSITDIMYLLHVFLQLRTAYISKESLVLGQGETVFDARQIFNHYTKHSKALYLDLYVLLPIPQIIVWALIPSFLHHAKAGHAVDTTRGATLIGFVILAQYLPKVWHAWRTFQGSQRVSGFVFGTAWGGFALNLAAYLISAYVFGALWYLLVVARVSDCIHLTCQQSGPRACSAGWISCPDITSNGGQLSNDDLRLAWAANSSVATDCASTEGAFDFGIYSYGVKIVADSNWGDKVVYGLFFGVMTLSSFGNALVPSGYFSETLFAVVMVIMGLLLFMLLIGNIQVFLSSLSQRSEAARGRQRSTEWWMARRQIPVRLQQRVRRYE…	1KP; 10.1186/2047-217X-3-17
CcCNGC2	onekp:JOJQ_scaffold_2008465_Cylindrocystis_cushleckae	Cylindrocystis cushleckae	GWQTIQTLVLWTEKVNPNSVFVKSWNQFFVMAMFVAFAVDPLFFFVTAVDKVGYCVYTSWSYVYVLSALRTCTDFIYFLHMILQFRLPFIEAAAPVKRFYWFGSTRTSKKPGEMVWDRREIRNHYLKGWFALDVFGLLPIPQIMALAVIPQLHGAATTGANMLRGCVLLQYIPRIRRCYNLLSGSQTTGLLFESAWVSFVLNLVMYIMASHVLGAVWYLGALQRWDQCALDTCRSVGAGRCENSFRNCKDGISAAVAASRSPFWYSALNTTCFNTAGEPVSFNYGLFTSAIPLAFERSWFKKYIYSLMWGFVQISTLAGNQVPSYYVPEVLLTIAITAGGLLLFAVLIGNIQNFLQSLTRRTFEYQLHRRDVENWMSRRNLPRSVAKRVRELERLQWSS…	1KP; 10.1186/2047-217X-3-17
CcoCNGC1	onekp:RQFE_scaffold_2002666_Cosmocladium_cf._constrictum	Cosmocladium cf. constrictum	RWWFGDVVDPRTKGMKRWTRFFFIMSGLSLSVDPTYLYTFSFSNNSSCMYIQGLFAVIITVLAILCSIVYATNTWLTLKTAYVPKESMRVGRGELVFNARAIAMHHMKRPSGLALDLLILIPVPQILVFVATPILFSSIVQNHVTISETLGFMFLAVIVQYAFKVYHTFSRSADVQLCLPPVYTGVPHLLSADVQRVNGYVFGTIWWGFVLNFVVFIITAHAFGSLWYIETVSAATNCLHSQCTAVANSTTCSYELIVCSSTIAFQAPPTTTRRAAWGGAGSNTSNVCFATGQPDSWEYGIYSYGVQLLKDTSGPEKVMYGIFFGMMTMATFGNALVPAPDTGQAVFSFVFVLCGLLLFTTLIGNIDVFLRASSARTDAMHMQRKSMDWWMRRRQLPAQ…	1KP; 10.1186/2047-217X-3-17
CcoCNGC2	onekp:RQFE_scaffold_2002668_Cosmocladium_cf._constrictum	Cosmocladium cf. constrictum	VQRVNGYVFGTIWWGFVLNFVVFIITAHAFGSLWYIETVSAATNCLHSQCTAVANSTTCSYELIVCSSTIAFQAPPTTTRRAAWGGAGSNTSNVCFATGQPDSWEYGIYSYGVQLLKDTSGPEKVMYGIFFGMMTMATFGNALVPAPDTGQAVFSFVFVLCGLLLFTTLIGNIDVFLRASSARTDAMHMQRKSMDWWMRRRQLPAQLQSMVRRQQRLAFVATRGMDEDALLEDLPASLRREVKRHLCGDLVRSVPLFSDLDDLVVDAICARLHPCVQIFGAELVRQGDPVQAMLFIVQGRIRSTHVMASGAISTCDLGPGTFCGEELLVWSLSRKPNEGLLPTATASLFADSVVEMFSLSAHDLAFIVSHFRSRLHEKKMRALIKYYSPHWRTWAAVTV…	1KP; 10.1186/2047-217X-3-17
CcoCNGC3	onekp:RQFE_scaffold_2002669_Cosmocladium_cf._constrictum	Cosmocladium cf. constrictum	QVYHTFSRSADVQRVNGYVFGTIWWGFVLNFVVFIITAHAFGSLWYIETVSAATNCLHSQCTAVANSTTCSYELIVCSSTIAFQAPPTTTRRAAWGGAGSNTSNVCFATGQPDSWEYGIYSYGVQLLKDTSGPEKVMYGIFFGMMTMATFGNALVPAPDTGQAVFSFVFVLCGLLLFTTLIGNIDVFLRASSARTDAMHMQRKSMDWWMRRRQLPAQLQSMVRRQQRLAFVATRGMDEDALLEDLPASLRREVKRHLCGDLVRSVPLFSDLDDLVVDAICARLHPCVQIFGAELVRQGDPVQAMLFIVQGRIRSTHVMASGAISTCDLGPGTFCGEELLVWSLSRKPNEGLLPTATASLFADSVVEMFSLSAHDLAFIVSHFRSRLHEKKMRALIKYYS…	1KP; 10.1186/2047-217X-3-17
CcoCNGC4	onekp:RQFE_scaffold_2004277_Cosmocladium_cf._constrictum	Cosmocladium cf. constrictum	SHSQHRWGVTRWWFGSVLDPRTPAMRGWIRSVSITQGLTIILVPCFLYVLTYDDTFACLTVQGKFSAVLASLLTACDLLLLTQTVLALRTAFVPARAVALSQVELVTNAKVIARHNLTIIHGIWIDLLALAPLPQLYVVLIAPRMLQNSPASYDWTTGGVTACFALILLQYAVRVLYIARFTMRSQRVNGYIFAAAWWGFALNLAAYLASAHAFGALWYLFACDQISRCFQDLCQQAGPTVCDPVWVTCPEGIAFDPQDGISAANLAWANNSTLLSQCFQGTGDFNFGIYGEALPLAQDPFPATKIIWGNFFGLMTISSFGNALIPSSNFGETVFCVIMILSGLLLFTLLIGNIQVFLHSITAQVETMQLRRGDLNFWMRRRKLPKDLRKQIMRQEREK…	1KP; 10.1186/2047-217X-3-17
CcoCNGC5	onekp:RQFE_scaffold_2009830_Cosmocladium_cf._constrictum	Cosmocladium cf. constrictum	PVFNPHNKYVKLWTKCLLYISLIAFILDPLFLYALSFSYTNFCAYTKWSYIYALVGVRSFIDVVNLFNMVLHSRLAFTATPAHVRQNKIRNSWNELVKVGELVIDDQAAIFYNYVHRFLLLDILTTIPYPQILYCVILPRFPDGDVVSTWNVILRLSALIQYIPRTIRIAPLIQGRGGYHLFESAWSTFLFNLFAFSITAHICGAVWFLLAEQRVAWCISATPYFQQPYLTCSSAPPLLNQTAWINLQDALPCLSADSSTNPPVNLGIYTNGVQAVYLDVWFQQWLYSFMWGLQQISTFGGNLVSSTAYGEVLFMLLLICLGLFLFALLIGNMQTFLQGLSRRMMEHQMQMRDMGTWMDQRDIPRDIQKRVRDLERYVWTATEGVREEELMSELTEDIQ…	1KP; 10.1186/2047-217X-3-17
CcoCNGC6	onekp:RQFE_scaffold_2038209_Cosmocladium_cf._constrictum	Cosmocladium cf. constrictum	RIPVFNPHSPFMHKWTKYFVSAALLGFFLDPLFFFVLAILDAPPNYMCLTMNWTLAIILSVMRFLVDLWYMAHIFITFRTAYIVPAPSEQSWLLKPKKDPSGVPPGEMVFDTRYIARHYMRSPNFFVDLICALPLPQLIVLVIVPAVSHTSQLAVSLVLLALLLQAIPRAFRLFLKFQAANTRNGFLFESAWATFLLNMSYYFMVSHIIGSAWYLFSVERVSQCFELICSDLGPDCTQAFLFCDRGNSTVFTSSTGAPLDSSSWANSPNATSCLQGQDGAYKYGIFQSGVPLTYLGPFFPRYLSSLYWGFQQISTMAGNQTPSPWVPEVIFILAVAAIGLLLLALLIGNMSNFLQALSRRSFEYQMNCRDVQLWLQRRNIPLRLQKKVKNLLRLQWATT…	1KP; 10.1186/2047-217X-3-17
CiCNGC1	onekp:QPDY_scaffold_2006863_Coleochaete_irregularis	Coleochaete irregularis	FGPVLNPRSRAIQSWNRVFLVACVMAMAVDPLFFYLVAVSPDLHCLYIQGSFAIVVTVLRGITDLIYLIHMRLQFQLAYISRPSLVLGQGELVSDPAKIALKYLLHRGGFFADIFTLIPIPQVSIFLILPYFLRSSSYTDRLTKFLLLATLAQYLPKLLRIIKVVQNMQGTNGYIFGTANSGFVLNFGAYIVAAHVVGACWYLFALQRVQHCLGLVCRLTPGCTPKLLGCPSPILYSGQSQVALDPLRQAWSRNSTVSSTCLDPLSFSAASSSSPSFSFPYGIFATAVPLTTELSAPKKVVFPIFWGLMSLSTFGNAMNPSTYLWEVVFSIFVICSGLILFSMLIGNVQMFLISFGKRVVEMTQRRRDLDFWMRRRQLPVRMRSRVRQSERQRWAGTRG…	1KP; 10.1186/2047-217X-3-17
CiCNGC2	onekp_QPDY_scaffold_2000889_Coleochaete_irregularis	Coleochaete irregularis	VLDPRSRTVIGWQKIFLASCFVGIWVDPLFFFLPVIITNEENGLMRVDLQMDFSIVITVVRTFVDLFYLVNIFMQFRIAYIAPSTRTFGRGDLVLDKKLIRARYLRRKLLLDVIAVLPLPQVTLWGYFYRRGERAKTKNVLRWLVLFQYFPRLYRIMSIWKDLQKTAGIVATTAWAGAFLNLLLYLLFSHVISSFYYALGVERYHFCWRKKCSRGTRTPPWGQDSYNCTAKSCDPSGPEPGVDLGIYLSLLQKRVPEGRILMRYLWTFWWGLQSLSSIGQGLAPSTYTGEVLFCIFIAIMGLTLFALLIGNIQTYLASVSLRLEEMRLKRRDTERWMQHRSVPTELRERVRQYDSLKWLATNGVDEEGLMAEWPADLRRDVKRHLCLDLVRKVPLFEDM…	1KP; 10.1186/2047-217X-3-17
CiCNGC3	onekp_QPDY_scaffold_2004650_Coleochaete_irregularis	Coleochaete irregularis	VLDPRSRFVITWQYVFVASCLAGIYIDPLFFFLPVSRVEENQSQMCIDIQKPLAVVVTVLRTVVDIFYLIHMYMQFRIAFIAPMTRTFGRGELVTDLKQIRRRYLRGKFAIDLLAVLPLPQIFLWLVIPSVGGTVATNSKNALRYLVFVQYIPRLLRVYPLLTRMQKNSGIIMTTALAGVFINLVLYLLASHVIGSAYYLLAIERADHCWRVKCKEQGPECDVSFLDCKFVEQENRKNWYNNKALGRQVLNDCSTENNKFDFGIYASAIEHAVGDGAFFGRYFWTLWWGLQNLSSLGQNLTPSTFVLESIFCIVIALIGLACLAFFIGNIQTYLQSLTLRLEEMRLKRRDTEQWMHHRKVPPQLQRRVRDYDQFRWVATNGVDEEALIREWPADLRRDI…	1KP; 10.1186/2047-217X-3-17
CoCNGC1	onekp:HJVM_scaffold_2001370_Cosmarium_ochthodes	Cosmarium ochthodes	SKTSDMSWWLGPTLDPRTPRMKIWTRTFFVLAGLSLFADPCYLYAFSFAADSSCLYIQKGMVIFATCLATICYVAYAAQSYLSFKTAYVSKESLFLGRGELNFNARAIASNHFFNPGGFLLDLIVLVPVPPLLMFVFTPVLFDDIAGAHGSLSTVLGLVFLAVILQYVVKVLHTFLLAARAQRVNGYVFGTVWWGFVLNFTVFIITAHALGSLWYLETVSSAVSCVHSQCTQVGSACSYTWLVCPQTISYGPPEAESTEAYDWGGQGSDMSTYCFESADWNYGIYTDAVQLLQDARPVEKIMYGIFFGMMTMATFGNALVPAPDMGQAVFSFLFVLFGLLLFTTLIGNIGVFLTNVTARMDEMRLRRKNMDWWMRRRQLPQKLQARVRQQERLNFVATR…	1KP; 10.1186/2047-217X-3-17
CoCNGC2	onekp:HJVM_scaffold_2014616_Cosmarium_ochthodes	Cosmarium ochthodes	KHWWFGRVIDPRLPWMRAWIRAVSITQVFTLALYPCFLYAPVYDPTYACLYIQGWFAAALGALLSFCDILLLVQTYLTLRMAFVPVTAAGLSQVELTTNARKIGQFNLSLWHGIWLDLIVYFPIAQIYLLAIAPILVQHSPATYENPTGGLTSGFALLLLQYLIRLVYVGRFHARWQRVLGYIFSAAWWGFVLNLAAYLTCAHGFGALWYLITVGRMSECYQQVCFEAGNPTCDPTWITCPVGLAFSAQNLSSANIAWASNQTLLSTCFQSDGDYNFGIYITAIPVTVKSNPFLRVTYGNFFGLMTISSFGNALVPTSDIGETVFSVAMIVSGLLLFTLLIGNIQIFLHSLTAQVEVMQLRREDLTFWMKARRLPKELKKKIMRQERQSFLITKGIDEE…	1KP; 10.1186/2047-217X-3-17
CoCNGC3	onekp:HJVM_scaffold_2030295_Cosmarium_ochthodes	Cosmarium ochthodes	GGSFNYGIFVSAVPLSLTGAPLAKIVYGNFFGLMTISSFGNALLPSTNAMEILFSIIMITAGLLLFTLLIGNIQIFLASVTAQIEAMQLRRGDLSFWMRRRQMPRDLQQQITSQERERFLITRGIDEDALLRPLPRSLRRDIKRHLCLRLVKQVPLFGAMDECVLDSICEHLEPKAYIEGTMLVQQGEPVERMVFVVRGRLLSQRVSLSGLVSECEVEEGGFTGEELLTWGLGDAPSLDCLPLAASSLTSLCVVEAFVLRAQDLAFITSSFAVNLRGQDLRHWVKYYSPSWRAWAVMLIQVAWRRHRA	1KP; 10.1186/2047-217X-3-17
CsCNGC1	onekp_VQBJ_scaffold_2000954_Coleochaete_scutata	Coleochaete scutata	VLDPRSNFVRRWQYIFIVACLFGIFIDPLFFYLPISEKDQDGNLLMCVKIQRSLAVMVTVLRTLTDMLYLVHMYMQFRVAFIAPMTRTFGRGELVTNPALIRQRYLKGAFWLDILAVLPLPQLFLWGVIPRLGPSVATNSKNVLRYLVFVQYIPRLFRVWPLLLRMQKNAGIIMTTAWAGAFINLVLYLLVSHLFGAVFYLLAVERSDSCWREKCRRAAPNCHVRFLDCGTVGLDERKAWFNSTDMAEACRIKDDPEPGDFDFGIYEMAVKKIVSDPDFVHRYFWCLWWGLQTLSSIGQNLMPSTYIPEDIFCILIAIVGLMLFALLIGNIQAYLSSLTLRLEEMRLKRRDTEKWMHHRHVPSELRRRVRAYDQFRWVVTHGVDEEGLIREWPADLRRD…	1KP; 10.1186/2047-217X-3-17
CsCNGC2	onekp_VQBJ_scaffold_2005840_Coleochaete_scutata	Coleochaete scutata	EILDPRSAVVRNWQLIFVTSCMVGTFVDPLFFYLPFVRNDYNNDNKSLLCVDNQLSLAVAVTVLRTLVDAFYLIHIFMQFRIAYIARSSRIFGRGELVVDPSMIRARYMSKYFWLDIITVLPLPQVTLWGVIGQLKGTTPTKQKNAVRYLILIQFFPRLFRVFPLVNEMQRHSGIIMTTAWAGAFLNIIVYLLTSHVIGSVYYLLAVERTDHCWRTQCNFNQTCLSYLDCNKIHDTLRAAWASTNGTNIALQCTPNNPNSTSDFDFGIFESAMMHVVAQKRFFKRYYWTLWWGLQTLSSLGQSLNPSVYFWEIFFCLTIGILGLTFLALLIGNIQTYLSSLTVRLEKMRLKRRDTEKWMHHRNMPEELRERVRDYNQFVWVATNGVEEEELMSEWPTDL…	1KP; 10.1186/2047-217X-3-17
CsuCNGC1	onekp:WDGV_scaffold_2003289_Cosmarium_subtumidum	Cosmarium subtumidum	RRWWFGSVLDPRTPRMLAWVRTVSVTQISTLFLFPCLLYTLVYDDSYLCLYLQGRFAVAVVSLLSLSDSLLLVESYLSLRTAFVPGKAVALSQVELVTNARLIGLYNLSFLHGIWLDLAALLPIAQIFVLVIAPILIQYSPPSYTWTTGGVTKGFCFLLIQYFIRLVYVARFHARWQRALGYIFSTAWWGAHIFGALWYLFAVDRMSTCYQDVCGAAGPALCNSMWVTCPLGLAFNEQTLSPANIAWVQNQTLQSTCFQTGGSFNFGIYVTAVPLSQDTEALTRIIYGNFFGLMTISSFGNALVPSTNFGETFYCVIMITAGLLLFTLLIGNIQLFLHAVTAQIEAMQLRRKDLDFWMSRHQMPKTIQQQITRQERQRFLITRGIDEDELLDPLPRMLR…	1KP; 10.1186/2047-217X-3-17
CsuCNGC2	onekp:WDGV_scaffold_2013520_Cosmarium_subtumidum	Cosmarium subtumidum	VFNPHSKFMHQWNKLFVTAALLGGFMDPLFFFILGILDTSKYMCVFINWSLAIALSIVRFLVDLWYLAHIFITFRTAYVVPAPKETRWPLKRSKDPSGVPPGEMVFDIKYIAQNYLRSAGFIVDVLCAIPLPQIIVLATIPSVAQSWSGSGSINIFMSLICLGILVQAVPRGLRLFYKFQGAAASSGFLFESAWATFMLNMFYYLMVSHVVGSVWYLFSVERVSECFMDQCSASPAICDPIFLYCPTGASTTFVSPSTGNTLNSAVWADSPSARVCLDSDSPVQWGIFQNGVPLTIIPSFFSKYFSSLYWGFQQVSTMAGNQQPSPWIPEVIFILLVACTGLLLLAVLIGSMSNFLQALSRRTFEYQMNCHDVDLWMRKRNIPVKLQKKVKNLLRLQWA…	1KP; 10.1186/2047-217X-3-17
CsuCNGC3	onekp:WDGV_scaffold_2056132_Cosmarium_subtumidum	Cosmarium subtumidum	DDPTTWFFGRALDPRGRAMKTWTRFFFVMAGLSLFTDPCYLYTFDFTYSSSCLYVQEGFALVVTGLAIFCFFAYAVQAYLSFRTAFVSQESLFLGRGELIFNARTIARHHFFSLGGFLLDLIVLLPVPQLLIFVVTPALFDSILEEHWGMSKILGFMFLVVMVQYSLKVLHTFVLAARTQRVNGYVFGTVWWGFVLNFTIFIITAHALGGLWYLETVSSALSCMHEQCTTGATPCNYQWMICPSTLSLSPPAPWDANAAAWGGPGSNVSSICFSTGGADSWNYGIYNDAVQLLQQSTAPEKIMYGIFFGMMTMATFGNALVPAPDMGQAVFSFLFVLCGLLLFTTLIGNIGVFLSNVTARMDEMRLRRKNMDWWMRRRQLPEKLQARVRQQERLNFVAT…	1KP; 10.1186/2047-217X-3-17
CsuCNGC4	onekp:WDGV_scaffold_2056182_Cosmarium_subtumidum	Cosmarium subtumidum	PVFNPGNKYVRAWTRALLYILMLTFILDPLFLYVLSFSYSWFCVYNKWPFMYTLVGLRSFVDLFTLANMVLYSRMAFKATQQHVRWGWIRNPWGELVKVGELVDDQKAIFYNYCKNFLLLDALCLIPYPQIVYLAILPQFPTAEVSSTWIVLLRLSALLQTVPRAMRIRLVVSGSGGHQMLESAWSTFMLNLFAFTMTSHIIGAVWFLLTEQRVAWCLQSVCNATPYSCSQSYLSCPYNTAPTTRGQIRWVNSQAGFACYDNTGPVQVGIYQNGVQAVYLDNFFNQWMYSIMWGFQQVSTFGGNLVATTSYGEVFFMLLLVALGLFLFALLIGNMQNFLMALSRRMMEHQLQMRDIEKWMEQKDIPRDIQKRVRDLERYVWTVNEGVDEESIMSTLTED…	1KP; 10.1186/2047-217X-3-17
CylCNGC1	onekp:VAZE_scaffold_2009847_Cylindrocystis_sp.	Cylindrocystis sp.	LNPNSSFLKNWNRVFVAVMLIEFFSDPLFFFVVTVDERAFCLRTDRTYLVTLVVIRSLCDGFFLIHMFVQSRLAFLEPTVPSWRPFRLTRNRDVIPPGKWVFKRREILLNYLEGWFLVDVAMVIPWPQLVTLAFIPASGPVVGPVAIWLRLSILLQFLPRGARCYSLIAGSRSGGLLLFESAWSSFFINLIMYVMSSHVVGAIWYLGASQRVYACSEKECGLDPLCQHGYLDCPGGALDTASNAFQTGAQLWLNNGTIFSDCLPSLTSSPDFFNYGLFLLSTNLLIGHGAFEKYIYSLQWGFTQISTLGGNQVASWFIPEVMFLMCITAGGLLLFAVLIGNIQTFLQSLTRRTFDYQLHRRDVENWMIRRNLPRELAQRVRALERQIWEANQGVDETEV…	1KP; 10.1186/2047-217X-3-17
CylCNGC2	onekp:VAZE_scaffold_2009953_Cylindrocystis_sp.	Cylindrocystis sp.	AVLDPLGEPYKMWTIVFILALFMAFAIDPLYFYVLSFNESVYCVSVDWGHVWALTVLRSLADIIYLIHILLQFRLAYKAATPLAAIVTPPSPYSSSGPHSFTRTSKRPSLSGLPGNLFGDKSEPEGDAAKPDSLVKDLAKISENYWRGWFIPDMLAVIPIPQLIILLTAYIDMGQATLVTSLLILAVVLQYIPRFMRCYPLIMGNQETGLLFESAWASNILNVTMYIMASHLVGSIWYLSATQRFAECAASTCVDEMPLCRLSFLDCKVPPTLPNLPRYAERLKLQAEYQAARELWAGQTKISENCAWNFNFTPDYYNYGIFELGIPLMLKGRFAYSYLYSLQWGFTAISTLGGGTPSSDHLGEVFFVFCITASGLFLFAVLIGNIQNFLQSLTRRTFD…	1KP; 10.1186/2047-217X-3-17
CylCNGC3	onekp:VAZE_scaffold_2009996_Cylindrocystis_sp.	Cylindrocystis sp.	IYVTDLEAIYENYMNGWFIADVLAVIPVPQLMVFFSPLIGVGESTVVTAMFRATVLLQYIPRFLRCYPLIMGNQETGMVFESAWSSFILNLVMYIMASHVVGAIWYFGAVQRFHECVVRTCRDEAATLGCNLSFLSCGAGVHPSMPFWNERRAWANQTATAANCAWNFNHEPDYYNYGVFNLAVPLLLRGRFINKYFYSLQWGFTAISTLGGGQPSSENLGEVFFMFCITASGLFLFAVLIGNIQNFLQSLTSRTFEYQMKRRDMDIWMARRNLPLPLIMRVKELERLMWAANQGVDEAEMLDSLTEDLQREVRRHLTLDLIKKSQLFSAMDEVVLEAIITRLRQQIYISETVVIREGFPVTRMFFLLKGQMIITTTLIGRAGSKESQVELRQGDFFGE…	1KP; 10.1186/2047-217X-3-17
CylCNGC4	onekp:VAZE_scaffold_2055681_Cylindrocystis_sp.	Cylindrocystis sp.	IDPADKLVRFWKELFLLISLIAFAVDPLYFFATYVDPSAHCMQLDWNLVLGLTIARSVTDLGYLTYMYLQLRIAYVYEGKNVFNPWRVFYRRFRPEKPQVQNEETDPVEDFEYGDLVTKPELVARRYFRRWFLFDLWAVLPLPQLLMYLVIPNYGGVQFEWTTALRGCVMLQYLPRLIRFFPILSGSDHAEGRIFEYSTAFFVLNLVVYLMASHILGSTWYLLAISRIGHCLKAECEDAGATYCQLDYLDCFSNRNATNLPMYLDWAKGLNKTTCLGEEPTYEFGIYALALNLKTKFHFVPRYLFSLWWGFEQLSTLAGSITPKVSETEIIFVLIIILAGLVLIALLIGNIQNFLTSLSQRTFDYQVRRREVEAWMRRSDVEPVLQKKVRDYERLRWAR…	1KP; 10.1186/2047-217X-3-17
CylCNGC5	onekp:VAZE_scaffold_2055731_Cylindrocystis_sp.	Cylindrocystis sp.	NQVSKMIHNARWEKASKMTQTFRALFSANAVTNPHGDFIKAWNKFYIFTMFCAFIVDPLFFFVTYVDKTWLCVETDWKGLVGLCVIRSIIDFIYFIHILVQFRVAFVEPPDHMKRYYWWGGVRKTNHTPGVLVKDRKSIAREYMRGTFVFDVLGTIPWPQIIYLFIIPSTKQPASTFASWLRATVFLQFLPRISHVYPLISGVHSGGLLFESAWSSFFLNLTLYIMASHLVASIWYLGAVERWVECSAQSCARTNTTTPYPCQQTFLACQNGYMGVVNEELAINITESWQNWAQNGDIRGDCMNLAPPCFSLGFNYGIYSLATQFVLSADVFPKYVYSFQWALLQISTLAGNQIASPYIPEVLFLIMLTLMGLLLFAVLISNISNFLQSLTRRTFEYQL…	1KP; 10.1186/2047-217X-3-17
EfCNGC1	onekp_BFIK_scaffold_2030348_Entransia_fimbriat	Entransia fimbriat	LAEDFVFSEFWVFDPRGRVVRQWSKFFVMMGLLAAFLDPLFLILVEVDVAQKCFFVARAFAITLTVFRSFIDSVYLVHLLLQFFIAYASPSTRIHGRGELIVDRRMIATNYLTHNFIFDFLAWLPLPQLVLWVLIPNVFDQRASAQSAKNVLRIIVFLQYIPRMIRLLPLQAAMFRPLGVTFETAWSGFAINLATFILASHVMGAVYYVLGTERIDHCWRETCAMEDGCQTSFFQCQDTDPGREAWAANTLVLQNCGPPLNSSITFDYGIYTEVLVIAPSMVSGFSRYFFLLWYGLREVSSTGQDMQPSPVVIEILFSILIAVLGLLLFAVLLGKMQTFLQSLTECVEAQRDLHRNTEEWMAHRKLPRALRQRVREYDRFKWSATQGVDVDGLLAELPD…	1KP; 10.1186/2047-217X-3-17
EfCNGC2	onekp:BFIK_scaffold_2028632_Entransia_fimbriat	Entransia fimbriat	LVQQMTRATGYVFGTAWWGFALNLAAYLTASHFAGATWYLLGTKRLESCLLDQCSIMPGCQPSLLGCPDPIAFSMSQPDAGPGNIAWGANSTAASACIAPNSSYRFGIYAAAVPLITDPFVLEKLLYPIFWGIMSLSSFGNALTPSNELSETIFCILVIVSGLLLFVLLIGNIQVFLQSLNVRVEAMRRRRRDLEWWMRRRQLPTYLKQRVRGYERHRWAATRGINEDEMVAQLPEGLQRDVKRHVSLDLVKKVPLFEHMDSLLLDNICERLKPVLLTGGTQVVRESEPVSRMLFVIRGHIRATHHTGDRLSSCILGTGGFTGEELLTWCLDKRATRDRLPLSSATIEAVDVVEAFALDAADLMYVTTHFPQRLKTRRLRHAIRHYSPHWRTWAAVTIQ…	1KP; 10.1186/2047-217X-3-17
GkCNGC1	onekp:KEYW_scaffold_2004396_Gonatozygon_kinahanii	Gonatozygon kinahanii	RWFSLPPVFHPHSQFVKMWMKVFMVCSLLAFFIDPLFFFAISISQSAICFYTKWNYVYSLVAIRSFIDTVTLLNILLQMRLAFNATHHHLRKGLKNAVGLVKLGELVFDPSAIFWNYFQGFLLLDVFSMLPLPQIIFLVLLPRIGNGQMYKLWEIFLRLLILLQYLPRARRLSIQFSTNGGYGHILKTAWASFVLSLFTFFMASHVIGSLWYLQTLQRVSWCLHNVCLAESSLKCALSFLDCPNGISFRKGPDVLQRLQQRQTWAEQSNASAVCFVDKDSSFPYGIFRTGIPLALKREWFDQWLFSLMWGFQQISTLAGDLQPSSLVGEVLFMLLMIILGLFLFAFLIGNMNNFLQSLSRRTMEYRLRLRDIENWMEQREIPRDLQRRVRELERYQWTV…	1KP; 10.1186/2047-217X-3-17
GkCNGC2	onekp:KEYW_scaffold_2006513_Gonatozygon_kinahanii	Gonatozygon kinahanii	ILNPNCKFMRKWNKVFIIISILGFAIDPLFFFLLYAVVGPDHACISLDWNAAISLSVIRFAVDIFYFLRIFLELRTGFIIPHEREGRMKVHWWKRSKEQVAGELELNPKEVRHHYYQTWFMTDVLCTIPFPQILVLIFVPFVLCNQGGGGGGGSAHLLFVPLLLQIIARSIRLFPLLSGSSSTGLVLESAWANFMLNFVLYLMASHVVGSFWYLFTVQRVNHCLSTECHDGCNSRVLLCLKDSNNSREHWNSSIASFENFVSNVTRKCFDHRLDGDGMLSESIFSSALDIVQGTDALTKYLYSFFWGLQQVSTLSGNLVPGKFIPEIIFATVIIAVGLLLLSLLIGNISNFLQALSRRTFEHQLHGREVDIWMQRHNLPTQLQKRVRALHRLQWTARMG…	1KP; 10.1186/2047-217X-3-17
IpCNGC1	onekp_FPCO_scaffold_2029663_Interfilum_paradoxum	Interfilum paradoxum	VFDPHGELIRQWNKLFVVACLVAAAVDPLFFFLPEVDLDNKCVQIEYSFAVTVTVLRSVTDLVYFVQMLMQFRVAFVERSSRIFGRGELVVDKKSIRRHYLRGNFVLDFIAWLPIPQFVLWVFIPLVKQRGAASTSKDWLRSVVILQYIPRIIRMIPIQTSLRRPGTLAFETASSGFVINLLIFLLASHVIGAAWYLLGIERVDHCWRRVCKNETLTLNCTTAFFDCTSIKNPSLQAARVNWANNTAVVTQCVDNPQGFFNYGIYQEILKIIATLGVKRYFFSLWWGLQNLTSMGQPLLPSTFAGEIFFCIVIALVGMLLLAMLVGNMQKYLQSLGRRVEEHRTTLRDTEAWMKHRQLPPDLRKKVKAFDRLKWSAMHGVDEEKLLSQLPEDLQRDIKR…	1KP; 10.1186/2047-217X-3-17
IpCNGC2	onekp_FPCO_scaffold_2029041_Interfilum_paradoxum	Interfilum paradoxum	IFDPGSYAIRQWNKVFVCSCLAAAFLDPLFFFLPIVDIAQICVDFDWRFAVTLTVLRSFTDFMYLLYIVVQFRLAYTAPGSKVFGRGELVRDPKKIARRYLTGNFALDVFAMLPLPQLVLWAILTQWNEGQASTGNYSNYLRLIVAIQYIPRIIQVLPVQAAVIKPEGVVFETAWSGFVINLAMFLLAAHVIGSVWYVFGLERIDSCWHEACKATPTCIDHKFSCGAILDSATKANITSDCNALPIAFGNGSSFFDYGIYQPLLLLIQTKRGWENYLYSFWWGLQQICSFGNNLMPSSFVGESILCIIIAVVGLVLFALLVGNIQTFLQSLSARLEEMRLQGRDTELWMRARQLPGELRHRVRKHDRYTWEATSGVDEEGILEQLPEDLRRDIKRHLCI…	1KP; 10.1186/2047-217X-3-17
IpCNGC3	onekp:FPCO_scaffold_2029304_Interfilum_paradoxum	Interfilum paradoxum	PKDKKGRWHYFSSVLNPHARYVKLWHRSFLLSLLVGMAVDPLFYYLLAVDPSQLCVYVQAGFAIAVTVLRSVLDALFLLNMALQFRLAYVSRASLRLGNGELVTDPKKVAKHYARLTGGFWLDVLVILPCPQVAVWVIVPALLSSGATSHATTALLVCLLLQYLLRLFRTLSLVQHMQRVVGYVFAGSWWGFVLNFAAYCVAAHVLGALWYLFAVARMQDCLVSVCHRTPGCHSDFLGCKPPVQFHADPTLSAPRLAWAQNANASSMCLAPTGAFPYGIYGNALPLVLKPKVAEKIAFPIFWGLMTLSSFGNALTPSSYLPETIFCIVLVMSGLLLFAGLIGNIQVFLQSLRQRVEAMRARRQDLSWWMSRRQLPLPIQSRVADYERHRWAATRGIDEE…	1KP; 10.1186/2047-217X-3-17
KsCNGC1	onekp_FQLP_scaffold_2009700_Klebsormidium_subtile	Klebsormidium subtile	IFDPGSYFIRQWSKVFVCSCLAAAFLDPLFFFLPVINVSQPCVDFDWNFGVTITLLRSLTDLMYLLYIIIKFRTAYAAPPSLVFGRGELVRDPKKIAWRYLKTSLVLDVFAMLPLPQIVLWVILAHWNDGSASTGNNANYLRLIVAIQYIPRIIQVLPVQAAVIKPEGVVFETAWSGFVINLAMFLLAAHVTGSVWYVFGLERIDSCWKSFACNGTDACPDHFSCGGAAPVSPAVAAVIADNCNNVAIAFGASGSFDYGIYMPLILLIQSERGWQNYLYSLWWGLQQICSFGNNLNTSNFPGENILCIVVAIVGLVLFALLVGNIQTFLQSLSARLDEMRLQGRDTELWMRARQLPGELRKRVRKHDRYTWEATSGVDEQGILEQLPEDLRRDIKRHLC…	1KP; 10.1186/2047-217X-3-17
KsCNGC2	onekp_FQLP_scaffold_2006237_Klebsormidium_subtile	Klebsormidium subtile	VDPLFFFLVEVDLGKRCMQIERSFAVTVTVLRCATDLVYFLQMLLQFRVAYVEPSSRIFGRGELVVDKESIARHYLRGNFALDFFAWLPIPQFVLWAIIPNFKQPGTASAAKNWLRLVVILQYVPRIIRLVPIQSSLQRPGTLAFETASSGFVINLLIFLLASHVIAAIWYLLGVERVDHCWRQVCATEAAINCSTDFFDCSSANEPQRMAWSAATNVTALCVDQSMQPGGFFNYGIYQPILKIIATLGVKRYFYSLWWGLKNLTSMGQPLIPSTFTGELWFCIVIALTGMLLLAMLVGNMQKYLQSLGRRVEDHRTMLRDTEAWMKHRQLPPELRKRVRQFDRFKWGAMHGVDEEKLLEALPEDLASDIKRHLCLGLVKKVPLFERLDYLVLDAICER…	1KP; 10.1186/2047-217X-3-17
MbCNGC1	onekp:WSJO_scaffold_2007784_Mesotaenium_braunii	Mesotaenium braunii	ECRDPNCTTCPPERHQRTRSPAGGGGPDGLAGQGPPQAGANTPEGGSGGKWRLWRVETWRDALKGYASILNPHSLFNRAWTQSFLCGCLLSFAVDPIFFLVFSFQLDALCISTDHKLLAILTWIRSVCDVFYWLHIAIQFRLAYVGVPPRPAEEKPERFSFDKVLVDSWWPIVEHYMRGSFGLDLACALPVPQIWLYALVPSAHIGSSPDFGKTLLLLCMLLQYVPRVHRFFRLLKHVDFPGGHIFETAWSRFMINLALYFMSSQILGCIWYLFAVQRLAACLHDTCVQEAELGCQTSFLRCPHRGGSSGYRAQHLRWAGVSEGAYYCAQKDGGSNPFFSYGLYTNAIQLMHERPVINRLAYTLYWGFGNISTGNLVPSPFLGETVFSISVTLVGLLLF…	1KP; 10.1186/2047-217X-3-17
MbCNGC2	onekp:WSJO_scaffold_2047771_Mesotaenium_braunii	Mesotaenium braunii	WARKWHDLFAAFGGVLNPHSRFNRSWVQFFLCWCLLSFAVDPIFFLVFTLQQDALCISTNYSLLVVLTVLRSLSDLFYWLHIVIQFRLAYVSPVPLDEADPCKFVRVNRTELIFDERMIAAHYVGGDFFLDFVSALPVPQVWLFVLVPHLHIGASPNFGKTLLMLCMLLQYVPRIGRFFRLLTNVDLPGGHIFESAWSRFVLNLVLYFMSSHILGCIWYLFAMQRLVTCISDTCATERARGCQDSFLICPHRSGSSGYSAAQLTWAANSTAQGDCTQLGGGGRPFAYGIYSFALQLVADKRILNRVAYTLYWGFAQISTLGGNLVPSPFLGETVFNIVLILVGLMLFAMLISNMQNHIQALTRRSFDYQMRLRDVEGWMHQRHLPRSLQRRIRALERLD…	1KP; 10.1186/2047-217X-3-17
MkCNGC1	onekp:NBYP_scaffold_2010046_Mesotaenium_kramstei	Mesotaenium kramstei	ILEPSSDYVTRWTRLFVVTMIIAFAIDPLYFFVVAVDKAYFCIYVDWKYVWVLTLLRTLTDLCYLNHIILQFRLAYKEPMVPSNWFPWAAKKGPSSRAGQWIYEREAIRENYLRTWFMADLFGVIPLPQLIIFLTPLLGTGEPTAVTSLLRLAVLLQYVPRILRCTPLITGSQESGMLFESAWAGFLLNLVMYVMASHVVGAIWYLAAVQRYHECVFNTCMDEKESLGCSLRFLNCDRGIQSESVTFSDQSAWTAKTNTSENCVWSFNHEPDYYNYGIFNLALPLMFHHRFFIKYFYSLQWGFTAISTLGGGSPPSEHAGEVLFVFCITASGLFLFAVLIGNIQNFLQSLTRRTFEYQLHRRDMEIWMTRRNLPLPLVTRVKELERLMWAAYQGVDESE…	1KP; 10.1186/2047-217X-3-17
MkCNGC2	onekp:NBYP_scaffold_2056215_Mesotaenium_kramstei	Mesotaenium kramstei	LTFCGLFRLDGVLNPNSTFVKGWNQFFVNAMFIAFAVDPLFFFVIAVSAQAYCIYIDWSYLYILSAVRTSTDFIYFLHTLMQFRLAYKEPAAPTKRFYWWGKRQSVHNAGEWVFDRHQIMWNYIYGWFLFDIFALLPIPQVMALAVIPDVAGGPASSGANLLRACVLLQYIPRIRRCYLLISGSQATGLLFESAWASFVLNLIMYIMSSHVLGALWYLAALQRWDRCAYFSCGRQLASGVCKYEYLNCPDGIDTTTPAFAAGQGAWVANGTIIQDCMWKFNQQPESFDYGLFAPAIPLAFETTAFDKYIYALQWGFTQISTLGGNQIPSQYVPEVLLMISITAAGLLLFAVLIGNIQTFLQSLTRRTLEYQLHRRDVENWMTRRNLPRSLATRVRDLER…	1KP; 10.1186/2047-217X-3-17
MsCNGC1	onekp:ZRMT_scaffold_2007883_Mougeotia_sp.	Mougeotia sp.	WWFGRVLNPRSSQMQFWSQFFLWTSVVSIALDPIFLYAFTGDNSGVCPEQNRQFLAIATALRSLFDAAAAVHLFMNLKTAYVPESSMAVGRGDLVTDPRLIFVHYTKIGGRFWLDVAACFPLIQILVWGILPTDPSSSSVLAMLSVLMQLLPKIWKVFSQFRASQLVNGVLFEAPWGGFVLNLGAYLIAAHLFGSIWYLLATARFSSCLSQSCHQSGSTSCHSTAISCPSRGQLPPGTLSWTQNATLTCAANQGLPDSFDFGIYSPAVQVVISSDFSEKIMMGFFFGLMTLSSFGNALQPTARLSETSFSALVIISGLLLFVLLIGNIQVFLQSLWRGSSSLQQRTQSLEWWMRRRQLPAGIRQRVRRQQRQSFVAERGDREEDLLVSLPDSLRRDVKR…	1KP; 10.1186/2047-217X-3-17
MsCNGC2	onekp:ZRMT_scaffold_2032242_Mougeotia_sp.	Mougeotia sp.	VAHPHSKFVKKLNEVFAISCLVAFAIDPVFFFVIFVDKTDICAEIDWPFTIGLMIVRTVSDLVFVTHIFVEFRTGYAQVHNERPFFPFRTKYVPISKVEPGDIVSNRKDIAGRYFRRWFLWDVLSCLALPQIIMLVVLFSGSSLFATSSDLRSFLQISVLLQNIPRLARFLPFLTGSYHANGFLFESGSSRFVLNLVVYAMASHVLGCIWYLLGVSKILSCLENNCTEPQCQVAYLSCLDARLAANTSDYMSWKSSTMIDEVCLKAGSNSSNDYGLYSAVLPIGTQQNGLIKYSYSLFWGFQQLTTLGGNQMPSASVSEVTFGIVVILVGLLLFTLLIGNIQMFLSSLSGRTFHYQMRQRDLGSWMGRNDVPTSLQKRVRDYERLMWSAHRGVPDQDVL…	1KP; 10.1186/2047-217X-3-17
OlCNGC1	onekp:GGWH_scaffold_2011308_Onychonema_laeve	Onychonema laeve	PVFNPHNKYVKLWTQLLLYISFLAFFVDPLFLYALSFSYEWYCAYTKWGFLISLVVIRTLIDAFTLANMVLFSRLAFKATQAHVRSGSIRNSWGELVRVGELVIDDEKAIFYNYCQRFLLLDILNLIPYPQIVYLCILTTIPTIEVSDIGIVLLRISALLQSIPRLFRIIPVVSGRGGYQLMESAWSTFLLNLFAFMTASHVIGALWFILTEQRVADCMEDICGFYPANCATSFLSCNGTPTNTTQIQWINSGTLMQCYNGTGPTNYGLFTNGVQAVYLDSWFNQWLYTIMWGFQQISTFGGNLVTTTAYGEVIFLILIIALGLFLFALLIGNMQNFLQSLSSRMTAHQMKMRDISKWMEQKDFPRDLQRRVRNLQRYVWTTTEGVDEEALISTLTEDI…	1KP; 10.1186/2047-217X-3-17
OlCNGC2	onekp:GGWH_scaffold_2011309_Onychonema_laeve	Onychonema laeve	PVFNPHNKYVKLWTQLLLYISFLAFFVDPLFLYALSFSYEWYCAYTKWGFLISLVVIRTLIDAFTLANMVLFSRLAFKATQAHVRSGSIRNSWGELVRVGELVIDDEKAIFYNYCQRFLLLDILNLIPYPQIVYLCILTTIPTIEVSDIGIVLLRISALLQSIPRLFRIIPVVSGRGGYQLMESAWSTFLLNLFAFMTASHVIGALWFILTEQRVADCMEDICGFYPANCATSFLSCNGTPTNTTQIQWINSGTLMQCYNGTGPTNYGLFTNGVQAVYLDSWFNQWLYTIMWGFQQISTFGGNLVTTTAYGEVIFLILIIALGLFLFALLIGNMQNFLQSLSSRMTAHQMKMRDISKWMEQKDFPRDLQRRVRNLQRYVWTTTEGVDEEALISTLTEDI…	1KP; 10.1186/2047-217X-3-17
OlCNGC3	onekp:GGWH_scaffold_2011864_Onychonema_laeve	Onychonema laeve	FGRIFDPRGRRMKHWTRFFFVVAGLSLFAQPTYMYCMGFTKQSSCLYIDGGLAIFTTCLWALSSVAYLAQMYLSFRTAYISKESVFLGRGELVFDGRAIAWHHFLNPAGFPLDIIVLLPLSQVLIFIVTPLLLRDIEHKQENLDKALGFVFFLSMIQYVLKVAHTFLLAARVQRINGYVFGTIWWGFVLNFVIFILTAHALGGLWYLETVSSGISCINRQIEADPECSNGQCRAWMACPQAISVLPPETQGPRNDWGGPGSNISAVCFTDGQDQSWNYGIYNYAVQLLQDPFGYQKVMYGIFFGIMTMATFGNALVPAPDYGQAIFSFVFVLCGLLLFTIGVFLSALTVRMDEMRRRRQNMDWWMRRRQLPMEIQGRIRQQERLEFVANRGMDESRLLH…	1KP; 10.1186/2047-217X-3-17
OlCNGC4	onekp:GGWH_scaffold_2013994_Onychonema_laeve	Onychonema laeve	TWWFGPVLDPRSPPMKSWIRAVCVLQGLSLILVPCFIFTLSYQPDYNCLFVQAEYAIAFSALLTATDIPLLTQSLLSLRMAYVPAQAVALSQVELITNARKIALYNLRLFSGIWLDLLALFPLPQLYVLVIIPPMIQYSSPSYEWSTGGITKTFFILILQYVIRCVYIGRFVARWQRVLGYIFSTAWWGFALNLAAYLTAAHAFGALWYLFAVDRMSQCYQVLCKEVGPSICDPTWITCPHGLAFDTQLLTAQNVAWNQNATLQSTCFQAGNSSLYNFGIYITAVQLTFTDQPIMNIIYANFFGLMTLSSFGNALVPSVEATETTFCVIMIVSGLLLFTLLIGNIQVFLHSVTAQVEAMQLRRGDLTFWMRRRQISKDLKQHITRQERERFLITRGVDE…	1KP; 10.1186/2047-217X-3-17
PeCNGC1	onekp:YSQT_scaffold_2005266_Penium_exiguum	Penium exiguum	KWWFGSVIDPRWKWVRMWNRVFFAFSGLSLAAEPCYLYTVAFTYSSSCLYLQLTSCIVIASIMLFCNLVFILQTLFNLRMAFIPGESMALGRGELNFNAKSIVRNHAKHFDGLALDVIVLIPLSQVLVFALLPGLLDASRDGSTNLINAIGILFFVVVLQYCFKVYQTFVAVRRVQRVNGYLFGTIWWGFLLIFIVFLISAHTFGAIWYNEALSSAVNCLISQCDAEAAASGCTRDWLVCSDVLSMGPPAPWTQETAAWGGPGSNASVACFTTNQDTSYNYGIYNMAVQLLQDASPAEKIMFGLFFGIMTMATFGNALVPSPDLGQALFSWIMVVSGLLLFTALIGNMDVFLHSATSKEEDLHAMRGEMAWWMRKRQLPEKLQARVRQQQRLMLVATRG…	1KP; 10.1186/2047-217X-3-17
PeCNGC2	onekp:YSQT_scaffold_2007244_Penium_exiguum	Penium exiguum	QLPLFNPHNKYVKMWTRLLLIVSFVSFVVDPLFLFAVSFNQETYCAYTKWSYLWTLMGVRTFIDCFNLANMVLHTRLAFNATQAHVRKGIKNVWGENVKVGELVIDDERAILYNYLQTFFVWDILAILPLPQVVYLAILPNFSLASLQDTWQVVVRLITLVQFIPRFFRALPVVSGTGGYQLFDSAWSSFILNLFTFSMASHVVGAVWFVLTEQRVSYCFNTVCSSSTAGCQESFLNCPYNSPPSSPAQITWINSGEGLLCYNGSSPVPLGMYVNGVQSVYLDNWFNQWLYTLMWGFQQISTFAGNLVSTTTYGEVLFMFFIIALGLFLFALLIGNMQNFLQALSRRTMEHQLRMRDVEKWMEQRDIPRDIQKRVRNLERYTWTVTQGVKEEEVLQGLT…	1KP; 10.1186/2047-217X-3-17
PeCNGC3	onekp:YSQT_scaffold_2009106_Penium_exiguum	Penium exiguum	WSRFSRDVLSSMPVFNPHSKFIAEWNKAFICAAMIGFAVDPLFFFVLGALNAPPTYMCITLNKTLAIILSVVRSLVDLWYILHILISFRTGYVVPPPAEKRRWRYSGKVDRLKWTKTFSKDRSGQSPGELVLDPKHIREHYIRSGGFLLDMISALPVPQILILGVAPTLLAHLEHTNSNAAVALLSLAVLGQVIPRAIRMIFMIFSAIERSGVLFESAWATFLFNLALYLIASHIVGSAWYLFTVYRVSKCLDEACAALGSLACSSSLLYCSQGSYTTFQDPTLQASWGNSPNAAACLSPVPNPPDGITPYPYGIYQAGVQLVSLGAFITKYLFSLFWGFQQVSTLAGNQTPSPWVPEILFILFVAVLGLMLLALLIGNISNFLQALSRRTFEYQMNRR…	1KP; 10.1186/2047-217X-3-17
PeCNGC4	onekp:YSQT_scaffold_2036319_Penium_exiguum	Penium exiguum	WWFGRVLDPRTGAMKAWMRFVALTQGLSLVVAPCFLFTFSFDTNVACLYVQGTFTTVLVALISLCDAIILAHAYIGLRTAYVPPKEIALGNIELVTNARQIVRRRATMVFGLWLELIVIIPIFSIYLFVIAPNLIQNSPASTSWSTGGLTAGFCVAMVQYALRVANAVGFIITSQRVNGYIFGAAWWGFALNLAAYLTVAHAFGALWYLIAVDKISQCYQSLCAQVGPSVCDPSWVTCPEAFIYGDFGPQPPGYQEWAGNQTLQSTCFQAQGDFNFGIYETAVPLATGAIPITKIVYGDFFGLMTLSSFGNALVPSTDFGETTFCVIMVLSGLFLFTLLIGNIQVFLHSITRHIEEMQMKRRDLMWWMRRRQIPSELKHQVSQQNRQNFTATRGIDEER…	1KP; 10.1186/2047-217X-3-17
PnCNGC1	onekp:RPQV_scaffold_2037163_Phymatodocis_nordstedtiana	Phymatodocis nordstedtiana	SRWWFGSVLDPRSRPMRQWTRFFFLCTGLSLLTDPCYLYTLSVTSSSSCLYIEARATAAVTVIAAFCSFVYFIQAILSLRTAYVDKESVALGKGDLVTDARAIVWNHVRRFEGLWLDILILLPLPQLLVYSTLPALLPSVKSWDYGHSRILTIIFLVVLVQYGLKVFHSLASAARVQRVNGYVFGTIWWGFLLNFLTFLVAAHMFGSYWYIQTLGTGMNCLQAQCGPHAGSPDCNVGWLICDPLLSGNGPSPVSGAHAEWGGGEGNATAVCFTTGQPGSWEYGIYSMGVQLLQSPLIVEKIMFGIFFGIMTMATFGNALVPSPDLGQAIFSFFFVLSGLLLFTTLIGNIDVFLHSATQRMEEMHMRRKDMDWWMRRRQLPPELQARVRRQERLAFIATR…	1KP; 10.1186/2047-217X-3-17
PnCNGC2	onekp:RPQV_scaffold_2037259_Phymatodocis_nordstedtiana	Phymatodocis nordstedtiana	SVYNPHSEALQDWNRTMAGMGILGLLVDPLYYFILGTTINRGYLCLTLNWTLAIVLTVLSCVVRLWFLLHILLKFQTAYVSPPPKEWRNRVIKDPSGVPPGDLVFDRRHIAWHYVTRPSFYLDILSALPISQVILLALVPSQLGSSSSDVRVVLFGLLSLLQIVPSAFRLYFKFLASEHSQNMFESAWVSFGLNLSMYFSAAHVVGCIWFLFCVERVAVCLHQQCQALGPCDPSILYCAHSSHTPYQDTPLVQQWTAQTANATSACFVPSTPFGIFQNGVDLVPLSLGFWSRYLSALYWGFQQVSTIAGNQVPSTWVPEIIFILCVSALGLLLLALLIGNMSNFLQALSRRPFEYQMNRRDVQKWMARRNIPQRLQKKVNDLLRLQWATTRGVSDEEVL…	1KP; 10.1186/2047-217X-3-17
PnCNGC3	onekp:RPQV_scaffold_2037266_Phymatodocis_nordstedtiana	Phymatodocis nordstedtiana	SLIPLVFNPHNRHVRIWSRVFVTVSLCTFFLDPLFLYAVSFNQNNFCAYTQWVLLYILTAMRSAIDALTLIHMFMQSRMAFNATQAHVRDGTIHNAWGDAVKVGELVIDDRRAILYNYLRTFFLWDILSLIPYPQVLLLAILPHLQAGQLQSSWQVLLRLSVLWQFVPRIRRLQPVFADTGAYNILNSAWSSFMLNLFTFSMASHVIGAVWFVLAEQRVSWCFNAVCSASTVGCRSAYLTCPHNQGPSSPAQAAWVATQEAAVCFNGTSPPVNYGMYSNGVQAVFLTNPIQQWLYTIMWGFQQVSTFAGNLVATTLVGEVLFMLFIIALGLFLFALLIGNMQNFLQALGRRAMEHRLHMRDVENWMRQREIPRELQRRVRQLEQYAWTVSQGVNEEEVL…	1KP; 10.1186/2047-217X-3-17
PoCNGC1	onekp:SNOX_scaffold_2002309_Planotaenium_ohtanii	Planotaenium ohtanii	GDFNFGIFSFVVNSGLFTAEFGPVKIGLFFGIMTLSSFGNALTPTARLLEASFSVLMIVSGLILFVLLIGNIQVLLQSFTSRMQSMQLRQRDLNWWMKRRQLPASVQRRVRKQERQKFTLTRGIDEEALIRDLPEAMKRDIKRHLCLDLVKKVPLFELLDDTVLDNICERLRPMLIIENTEVVRQGEPVRNMLFVVKGKLHSVNRMSSGSLGSCIVGSGNFSGEELLTWGLGKSPDAHRLPLSTCTLTSLTIVDAFVLSAEDLLYITQHFAFHLRSKKLRRWIKYYSPHWRTWAAVTIQLAWQRHMARKS	1KP; 10.1186/2047-217X-3-17
PoCNGC2	onekp:SNOX_scaffold_2024515_Planotaenium_ohtanii	Planotaenium ohtanii	ILNPHSAFVVSWTKLFCFFCIVSFTVDPLFFFALELNATYGAIQMNLPYLICISAVRGLTDIAFLLQIYFSFKTAYVVKPPREGRQEDPHGEVGKLVFKPSAIAQRYRNRHFYMDLFLCLPIPEVLMLGALPYVDHGENAPLFLVLLPLLCLLQYVPRFVRFWPLIYGSQSGFFIDSAWSSFCLNLIMFLLTGHIVGSIWYLFAAERVSQCLWDACDRVQEVVNNSTLVPRVTSIASLLLNQTAAHAHNASLFDLEDLKPSSHCHFIFAGYSPDRQSADAVRQAEWLVHFPDDLTGRICYNGATTFMDYGIFQKAIQLLSGVDWFEKYIYSFWWGLQQVSTLAGNQQPSTWVPEVLFMNLVVITGLLLLALLIGNISNFLQSLSRRVFEYQLRKRDMEN…	1KP; 10.1186/2047-217X-3-17
PoCNGC3	onekp:SNOX_scaffold_2024736_Planotaenium_ohtanii	Planotaenium ohtanii	PVMNPHNYWVKTWSKFFLLTIFLAYIIDPLFFFVLSIDRFNYCVFTKWDFQIALTLIRSFFDVVYFINMLLQCRLAFNATYMHVRNGFTHSSGEPVKLGELVFDERSIVNNYMWHMFPWDLLAVVPLPQVIVWIILPGRENVNVRHFWHIAARLSILVQLVPRTIRIYPILSGNSSLLPFFETAWAGFILNLFTFFLGSHLVGSVWYLLAIQRATDCLHRICLYEAQPYGCQQSFLNCPDGYNPNTFFPPSQRNNMSLIHRKWLHRTNATFWCLWSSNSTQFFYPYGLFELAIPLTLQHTWVDQWLYSLNWGLQQISTLAGNQVPYYITGEVIFMLLITTMGLFLFAFLIGHMQNFLQSINRRTMDYQLRRRDVENWMIQRDIPRDIQKRVRQLERYVW…	1KP; 10.1186/2047-217X-3-17
RoCNGC1	onekp:XRTZ_scaffold_2003431_Roya_obtusa	Roya obtusa	STWYFGSVLDPRSPRMKAWARCFVTLSALSLAIDPCFLYILDPSLSCLYLEATSVLVLCVLRSLCDLSYLLSGYLSLRTAFVSPRSVSLGEGELVINARSIVAERTRRLAAGDGICLDIICALPLPQIMFWLVVPSSMSGAATGILSLTVLGALGQYVPKLFHAARTVGRSQRVNGFVFGSAAWGFLLNLIAYIICSHVFGSLWYIQATFQTTTCVKQQCQLAGSLCATSSAPSCPYPLHFGLQPTSNASEVAWGSNPSLQSNCFTDQGSFDFGIFAPGVQLMKTQLILQKIFYGLFFGIMTISSFGNALTPSASIRETLFSIAMVVSGILLFTALIGNIQVFLHSLSSRIETTQLRRRDLDWWMNRRQLPPTLQQRVRRYERQRFITTKGIDEEDMVG…	1KP; 10.1186/2047-217X-3-17
RoCNGC2	onekp:XRTZ_scaffold_2008265_Roya_obtusa	Roya obtusa	IFSLPPIVNPHNHYIKAWSKIFICVSLLSFVIDPLFFFVLAVSQDYYCVYTDTDFMIGITVVRSMIDVVWFFNMLLQCRLAFNATFVHVRKGMRNSWGELVKLGELVFDEKAILVNYFSNSFHWDVLAVFPLPQIMVWCILPGSDNNKIADAPQVLARLSILLQFIPRVVRLYPIVSGSSGYSFVFETAWASFVLQLFTFFMGSHVIGSIWYLLSTNRLASCLVQECTAEASLGCVQSYLSCPNGASPSSPSYAWSSQSSANANCIQSSTTTFYNYGIYTNGIPLVAVSSWITHWLYALMWGFQQISTFAGNLVPTTQTGEIIFMLLITGLGLFLFAFLIGNMQTFLQSLSRRSMEYQLHRRDMEKWMMQRDIPRHLQKRVRQLERYVWTVNQGVNEEE…	1KP; 10.1186/2047-217X-3-17
RoCNGC3	onekp:XRTZ_scaffold_2027383_Roya_obtusa	Roya obtusa	RWRRLFLVIAIIGFVVDPLFFFALGALVNNEFLCVAIQWPYTFALTGIRSVIDIGYLIHIVLKARTAYTVPHPSKGRWIREDTSGQTPGELVFDLREIRRNYLFDGFWLDFFNMLPLPQIITLALIPSLSNVPSADIPIAFLSLCILIQSIPRATRFFALLSGSNHESGLVFETAWANFLLNFVFYLMASHVVGALWYLIGVQRFGKCLSTVCSTESFCSSSFLYCNNGLESSFRGNEVAEQNWIANTTASLCLVTNITSPSTNNYINYGVFTNAIPLFPSNNWLSQYFYSFMWGFQQVSTLAGNLVPSYWVPELLFVVFVMALGLLLLALLIGNMSNFLQSLSRRSFEFQLQRRDVDVWMKRQNIPLNLQRRVKALQRLQWAITHGVDEGEVLSTLSE…	1KP; 10.1186/2047-217X-3-17
ScCNGC1	onekp:WCQU_scaffold_2012809_Staurodesmus_convergens	Staurodesmus convergens	PVFNPHNKYVKLWTMLLLFIMLFAFILDPLFLYALSFSYGWFCVYTKWAFLYTLVGIRSFIDLFTLATMVLFSRLAFKATQAHVRQGNIRNSWGELVKVGELVIDDQKAIFYNYCRTFLLIDALCLLPYPQVVYLAILPQFPTADVYNSWIVLLRLSCLLQSIPRFLRILAVVSSRGSYQLFESAWSTFLLNLFAFAMTSHMEQRVAWCLVTVCDGMPWYCKMPYLSCPYNTAPTFWRQERWVASGAGMACYNGTGPVDMGIYSNGVQAVYLDNWFNQWLYTIMWGFQQVSTFGGNLVSTTAYGEVLFMLLLVAVGLFLFALLIGNMQNFLMNLSRRMTEHQLKMRDVEKWMEQKDIPRDIASRARNLERYVWTVNEGVEEESIMSSFTDDIQRDVRRH…	1KP; 10.1186/2047-217X-3-17
ScCNGC2	onekp:WCQU_scaffold_2062616_Staurodesmus_convergens	Staurodesmus convergens	WWFGPVLDPRTSRMRMWIRAVSVVQALTLALVPCFLYPPAYDSSFSCLYIQGDPAVILTALLSACDALLVCQVYMSLRMAFVPDVAEALSQVELITNARKIALYNLSLLHGIWVDLLALFPFPQLYLLLIAPLLVQYSSPSYRWSTGGITKAFAVVLAQYLLRLAYVSRFTARWQRVLGYIFSTAWWGFALNLAAYLTAAHAFGAMWYILAVDRISICYQEQCDQAGPALCTATWLTCPSGLSFNAQSVSDANLAWAQNQTLVSSCFQPDGSYDYGIFVNAVPLALEPSFLTKVVYGNFFGLMTLSSFGNALVPSTNFWETTFCVVMIVTGLLLFTLLIGNIQLFLHNLTAQVGAMQLRKSDLSFWMRRRRIPKELKKQISRQERERYLIMRGVDEDEL…	1KP; 10.1186/2047-217X-3-17
SoCNGC1	onekp:RPRU_scaffold_2002627_Staurodesmus_omearii	Staurodesmus omearii	PVFNPHNKYVKTWTRLLLVVLLFGFFLDPFFLYVLSFSYTWYCVYNKWAFLYTLVAIRSFLDLLTLANMVLFSRLAFKATQAHVRKGNIRNSWGELVKVGELVVDDRKAIFLNYCNQFLLLDILCFVPWPQIVYMAILPMFPPADVANTWIVLLRLSGLLQCIPRLLRTFPMVSGTSGYHVFENAWSSFILNLFAFSTMSHMIGAIWFLLTQQRVSWCLDTVCDSLGELYCRYSYLSCPNNTPPSSWRQKQWINSAVGRQCYNGSSPVALGIYVNGVQAVYLSGWFQQWLYSIMWGLQQVSTFGGNLVATTTYGEVLFMIMLVAVGLFLFALLIGNMQNFLMALSRRMQEHQLQMRDTELWIEQRNIPRPIAERIKQLGRYVWTTNEGVDEEAIMSTFT…	1KP; 10.1186/2047-217X-3-17
SoCNGC2	onekp:RPRU_scaffold_2012913_Staurodesmus_omearii	Staurodesmus omearii	STWIFGRVLDPRGHGMKYWTRCFFITAALSLFIDPSYMYAFSFTLTSSCLYVQAGFALALTIAAALCTLAYVVQSYLSFRTAFMSRESVFLGRGELVFDACAIARHHFFSIFGFPLDILVIIPVPQILVYVVTPSILRSVEGDELQQARLTGLLFLLVMLQYALKAIHMFLLAIRVQRVNGYVFGTVWWGFVLNFVIFILTAHALGGLWYLEAVNTAMNCTFTQCDADEACQNSWMVCNNFLSFSVPGATSEEAAWGEPGTNVSSICFTTESQSWDYGIYSYGVQLLQDSVVPEKIMYGIFFGMMSMATFGNALVPSPDLGQAVFAFVFVLFGLLLFTTLIGNIGVFLSSTTARVDEMRMRRSNLDWWMRRRQLPAKLQTRVRQQERLRFVATKGMDED…	1KP; 10.1186/2047-217X-3-17
SoCNGC3	onekp:RPRU_scaffold_2042802_Staurodesmus_omearii	Staurodesmus omearii	WWFGSVLDPRTRFMTAWIRTVSILQVVSLIIFPCLLYPLSYDATYSCLYIQGIFATVIAALLSTCDIFLYIQTYLSLRTAFVPTHSVAVSQVELITNARIIAMHNLSLVHGIWLDLLALFPLPQLYLLIIAPLLVEHSPPSYTWSTGGITKGFAFLLVQYVIRLVYVARFNARWQRVLGFIFSTAWWGFALNLALYLTCAHACGALWYLFTVDAVSQCYQRQCYSAGPELCDPSWVTCPKGLAFDSQVMSPDNLAWANNQTLNSTCFGAAGGFSFGIYAQAVPLTLDPELVTKVAYGNFFGLMTLSSFGNALIPNTDIWQTMFCTAMVIAGLFLFTMLIGNVQVFLQNITAHVQALQLHRSDLNFWMKKRRIPKRLKQQITRQERQRFLITRGIDEEGL…	1KP; 10.1186/2047-217X-3-17
SpfaCNGC1	Sphfalx0079s0096.1	Sphagnum fallax	MFHDLKRPVTIHSMEGQNKKFVRFFNEYDSERSLGSESESRKPLRVEGLESSSSSVFQWGWQKGSRGLRSVGRSLRLGSSRVYSEDFDGGSQIKILDPRSQFCQQWNKFFVLSCLVAIFVDPLFYYLPVVDTSQAVDGVGTCIRISRKLAISVTVFRTTTDFLYLIHMALQFRTAFIAPSSRVFGRGVLVVDPHQIAIRYLKKDFWLDFVALLPLPQLVIWIITPRMVGKTAVATKNILGFIVFFQYLPRLFRIFPLTSQMVRNTGVLLETAWAGAAFNLLLYLLASHVVGACWYLLAVDRQVTCWKNLCPHEANCNDAFFDCSSLHPSYLLSANRASWMSITNISTNCDTANNNNYFNFGIYADALNYNITTSSIEFMEKYFYCVWMGLLSLSSLTQT…	Phytozome
SpfaCNGC2	Sphfalx0169s0035.1	Sphagnum fallax	MTTENKKFVRFFNEYDSERSLGSERESMKPLRVASPSSAVVKGWLKGSSRLRKVGRSLRLVPSRVYSEDFQGQSQITILDPGSKFCQQWNKFFVISCLVAIFVDPLFYYLPVVDGFQPVSAGGGGTCITISRKLAISVTVFRTITDTLYLIHMALQFRTAFIAPSSRVFGRGELVVDPHKIAMRYLKKDFWLDFVALLPLPQLVIWIITPTMSGSTAVATKNMLGFIVFFQYLPRLFRIFPLTSQMARNTGVLMETAWAGAAYNLLLYLLASHVVGACWYFLAVDRQVTCWRMLCQQEANCTNAFFDCSSLSPSYTLAANRTSWINTSNITSDCDTSPSNFFNFGIYAEAIINGITTSSIEFMEKYFYCVWIGLLSLSSLTQTFIVSTYIWEIIFTICI…	Phytozome
SpfaCNGC3	Sphfalx0087s0046.1	Sphagnum fallax	MFHDSKGPVTSRHTLEGEKKKFVRFVNDSDSERSLSSESLKPLRVESPSSAVKRGWEKGSRGLWKVGRSLRFGSSRVYSEDFQVPSKMKILDPRSNFCQQWNKFFVITCLVAIFVDPLFYYLPVVSGSTGNATTGNGTCITISKKLAISVTVFRTTTDILYLIHMALQFRTAFIAPSSTKFGRGVLVVDPHQIAMRYLKKDFWLDFVAVLPLPQLVIWIISPRRARSPAVATMNTLRYIIVFQYLPRVFRMFPLISEMVRNTGVLMETAWAGAACNLLLYLIASHVVGACWYFLAVDRQVTCWRYNCQDEFAISCIDAFFDCSSLDALAAARTSWERSSNITTNCDSISSSNPFFNYGIYTNAISNGITTSKMKFMVKYFYCVWTGLLSLSSLAQTFAV…	Phytozome
SpfaCNGC4	Sphfalx0006s0193.1	Sphagnum fallax	MMGGDQKQKFDRFDANSVNEWSRKIGDRFNELPSGKKRNFSELELCYACTGLGPPPFHSANSGDGSPAPLEATAGSCLKPHRPEPSIDRKSHANRTWIFGKVLDPHSVAIRRANRWFLFSCVVGVAVDPLFLSLLSINSQLSCLYIQVVYAIVVTTLRCLVDAMYLWQIWLQLKLAYVSKKSLVLGRGDLVWDARKIAHHYLWPLQGFAFDVFVILPIPQTMLWIVVPSLVAQGGVTIRIMNYILLAFLFQYIPKLLHLVLVGRRLQRVTGYIFGTAYSGFVLNLAAYFSAAHVAGSIWYLLTVQRVESCIHSECANMENCNPAYLGCPQTVAFSTQPLIDPNRLAWAQDPAIANNCFSAGPMPGGNFSFGIYSLAVPLVTDNIPVNKILLPLFWGVMT…	Phytozome
SpfaCNGC5	Sphfalx0030s0179.2	Sphagnum fallax	MAKLKRSIKYQRFHSSGSSEMNRSLSEENVCSACAGSGPPRFHSVNCKKSNRLPLEAGGGSFQEQNDPTSSKIKRKPQTWLFGTVLNPRSKSIRRYNRWLLISCVVGVAVDPLFVSVLAINPQLACLYVQKGYTLAVLLLRGLVDTMYLWHMWLQLKLAYVSKKSLFLGRGELVWDPRQIAWHYLRPLRRFWFDVFVILPVPQVMVLFVVPYLLKEGGSTMRIMHFELLAFLFQYIPKLLHFVLLGWRLQRVTGYIFGTAFWGFVLNLAAYFCAAHVAGSIWYLLTVQRVESCIHLQCKNMPGCNYSYMGCPVPIAFSKQPLDDLRVAWAQNPNVTGCLQGGDDFGFGIYSLSVPLVTDVIPVNKILLPLFWGVMTMSSFGNALTPTDHTLEVAFSILV…	Phytozome
SpfaCNGC6	Sphfalx0066s0099.1	Sphagnum fallax	MNSSSSSSSRNHARLDARVAPEFMVKGKQSVKYHRFQSSRSVERSPSLPEENICNACSGSGSPLFHSVNCKKSNCQALEVGVVSLQDQNDLESLKTKQNRQTWLFGTVLNPRSSSIRRYNRWLLISCVVGVAVDPLFLSLLAINRQLACLYVQKGYALAVLLLRGMVDLMYLWHMWLQLKLAYVSKKSLVLGRGELVWDARQIAWHYLCPLRRFWFDVFVILPVPQVMVLFVVPHLLEQGGSTAHIMDFELLAFLFQYIPKLLHFVLLGWRLQRVTGYIFGSASWGFVLNLAAYFCAAHVAGSVWYLLTVQRVESCIHLQCASMPNCNSSYMGCPVPIAFSKQPLDDINQVAWAENSNVTSCLAGSGPFNFGIYGLSVPLVTDVIPVNKILLPLFWGVM…	Phytozome
SpfaCNGC7	Sphfalx0087s0046.2	Sphagnum fallax	MFHDSKGPVTSRHTLEGEKKKFVRFVNDSDSERSLSSESLKPLRVESPSSAVKRGWEKGSRGLWKVGRSLRFGSSRVYSEDFQVPSKMKILDPRSNFCQQWNKFFVITCLVAIFVDPLFYYLPVVSGSTGNATTGNGTCITISKKLAISVTVFRTTTDILYLIHMALQFRTAFIAPSSTKFGRGVLVVDPHQIAMRYLKKDFWLDFVAVLPLPQLVIWIISPRRARSPAVATMNTLRYIIVFQYLPRVFRMFPLISEMVRNTGVLMETAWAGAACNLLLYLIASHTYLQSLTVRLEEMRVKRRDAEEWMKHRQLPPELVERVRRFDQYRWAATRGVDEEDLVQSLPLDLRRDIKRHLCLDLVRQVPLFNQMDNSLLDAMCERLKPVLSTEHSFIVREGD…	Phytozome
SpfaCNGC8	Sphfalx0059s0054.1	Sphagnum fallax	MMAVAQSGSCADPLTMMQMTRKQESHREFTNYSEPHSLLRRPPSSPSQEEMMIVPSSKTRTIFDNSTQHCDDDDDYDYDDDGKKKTKKTSDDEYCITCFCCTPSSKPITSAEEEEVPWWKKVLDPKRKSVQHWNKLFVLSCFFALFVDPLFFFTIGINPEYKCVVFNYPWAIVFTVLRSVTDFILLLHMLLQFRLAYESNNGKLVFNRRAIADRYVYGHAFVLDVITVLPLPQIVIMVFVRNFTTRDNADFLKNVLRVIVLLQDIPRCIRFFPILIGQSPSGFVFETAWANFIINIFMYLLASHVVGCCWYLFGLQRVNTCLRDACTADNASSILCFSSYLDCGLGDPYNRTPADINWTLQTSATSSCLLPNATFQYGIYGPMGFQVAQEFSVVKKYIY…	Phytozome
SpfaCNGC9	Sphfalx0139s0069.1	Sphagnum fallax	MPTFLSRKHDIDEISNSELLLTRPSAGQQVEMFSRAPSFMKINVYQPAEDDSSGKDEHLRKPGHFAAGSCNPFITHPSKLNIVLGKCWRICKLFTQVLKPNSNTKVLRLWNKLFVISCFIGLFLDPLFFLTISISPDNKCIVFHNRWAIAFTVLRSVTDFIFLLHMLLQFRLAIVLNTGEVVVDSKAIARNYLRGWFALDVITVLPLPQIVIMVLMNYFNPGDQADFFKNAVRWVVLLQMIPRCIRFFPLLAGQSRSGFVFETAWANFIVNIFIYLLASHVVGCSWYLFGLQRVNVCLQMACSTDNSSSLLCLPQYLDCGYKNTINSSDQSRVHWIANTSATNSCLVAQSATFPYGIYSPMGYQVVQEPSVVHKYIYSIFWGFLQLSTLAGNQVPSLYI…	Phytozome
SpspCNGC1	onekp:TPHT_scaffold_2002714_Spirotaenia_sp.	Spirotaenia sp.	LVSNFRVVVQHYLCGPFWLDVLAALPLPQVYMNAVIPQLGSASEGVRVAVRLSSLLQLGPRVARLLPSLAKMRDLLGVIVKNSWAGAAYNLLFYILASHVIGAIWYAFSVQRIDYCWRRYCHRQQGSPAGSCRSAFFDCGEAGSPARSRWLGSDSWAAIAASCRDGPDLFDYGIYTPAVASHIVQDATFCNRLFYSLRWGLVNLSTLGQGLFPTPSVAQGLACIGLVILGLLLFSHLIGGMQTYLASTTLRLEEARVKRRDVKSWMQHRQLPRMFRERINRFEEYKFMATRGADEEQLVMNLSPDIRRDVKRHLALDLVKVPLFSEMEDSVLDAICERLKAAIFVEGTTLLREGDPLPCMFFFVSGKVESVTTNGGRSGFHTQGILGPGDFCGEELLTW…	1KP; 10.1186/2047-217X-3-17
SpspCNGC2	onekp:TPHT_scaffold_2010622_Spirotaenia_sp.	Spirotaenia sp.	RRWWFGSVLDPRQPAVQLWNRLFLLSCVLAVTVDPLFFYTLAVDSHLLCAYVQATPLLVVTLLRSATDAMYFLHMWLSLRMAYVSKASMVLGRGELVEDARAIVRHYTKLRGGFLVDLFVVLPVPQIAVWVTAPAMLRAGASTDAVTWTLLTTILAQYFPRAYHTVTIMRRIERVTGYVFGTAWWGFALNLTAYIIAAHVAGAVWYLFTIQRVCDCLGAEIGAQDRSLLLLACPTPLAFGSQLDGGAERAAWGSNVTVHDQCLKTGEPFSTYQWGIYKPAVSLVYDSNFLEKILLPLFWGTMSFSSFANALVPSNSMSEVVFSIIIVLSGLLLFMLLIGNIQVFLHNITSRMEGMQLHRRDLEFWMRRRQLPWRLKQAVRRFERQRWAATRGVNEEAMV…	1KP; 10.1186/2047-217X-3-17
SpspCNGC3	onekp_TPHT_scaffold_2014339_Spirotaenia_sp.	Spirotaenia sp.	SRVFAEDLEPAARKWTILDPRSAAVLRWDQLFVCSCLASVFVDPLFFFLPVMDAQNVCVEIQHDLAVVVTVLRTIADTIYLLHVVLQFRVAYVAPSKRVLGRGELVVDPHQIALRYLRKDFWLDIVALLPLPQLFIWAIMPAFGGNQTQHIIVALEFTIAIQYIPRLFRIFPLMSNMRKNSGVLMETAWAGAAFNLSLYLLASHVAGSGWYILSVDRLDRCWHHQCDREETCKTTYLECRSIGRDGQRRAEWLMGSLLNQSMPNSACPISADFSLISYYGIYLTGTGVANAVTNTDFFQRYFYSLWWGLQELSSLGQGLQPSTNVWENIVCIVITIAGLLLFALLVGQMQTYLQSLTLRLEEMRVKRRDTEQWMQHRQLPMDLRERIRRFDQYKWIATR…	1KP; 10.1186/2047-217X-3-17
SpspCNGC4	onekp:TPHT_scaffold_2016273_Spirotaenia_sp.	Spirotaenia sp.	FTYGLYTQALPLVTETNGLQKILYAFFWGIMSLSSFANALTPSNYMVETIFALFIVIAGVLLFVLLVGNIQVFLHSITERMEAMQLRKRDLQWWMRRRQLPARLQQRVVKYERHMWAATRGVDEEAVLHGLPDSLQRDIKRHLCLDLVRKVPLFKHMDRLVLDAICMRLRPVVYLEKTTLVRAGEPVKRMIFIIRGHLQCLHQLSSGTVSTIVLGPGKFSGEELVGWCLSSRPATADVLPLATSDLSTVDAAESFVLEAQDLKYVTEHFRQHFRGRHLQHAIRHYSPHWRTWAAVTIQLAYRRYRA	1KP; 10.1186/2047-217X-3-17
SsCNGC1	onekp:ISHC_scaffold_2005487_Staurastrum_sebaldi	Staurastrum sebaldi	WWFGSVLDPRTPRMKAWIRLICLVQALALALIPAFFYGLAYNSDDLCLFVQGRFSITVASLLAACDVLLLVQAYLSLRMAFVPTNSGALSQVELVTHARAIALHNLHPVTGVWLDLIALFPFFELYLVIIAPVLLGHSPASYEWSTGGITKGFAFLLLQYLLRLFYVLRFVGRWQRVLGYIFSAAWWGFAVNLAAYLTCAHAFGALWYLFTVDRVSQCYQRLCQQAGEPTCNPSWITCPTGLAFIDQPQEPANTAWISNSTLQATCFDAADDQVYNFGIYAGAVPLTLNDEFLMNVVYGNFFGLMTLSTFGNALEPSTDAFELLFCLVMIVSGLVLITLLIGNVQVFLHSVTAQVEAMQLRRGDLTFWMQRRQIPKELKHQITRQERERFLITRGVEEE…	1KP; 10.1186/2047-217X-3-17
SsCNGC2	onekp:ISHC_scaffold_2009636_Staurastrum_sebaldi	Staurastrum sebaldi	PVFNPHNKYVRMWTRLLLYVSLVSFLVDPWFLYSLSFSDTWYCAYTKWGFLTGLVVVRTLIDAFTLANMVLYSRLAFKATQANVRTGKIRNSWGERVKVGELVIADEKAILLNYCRRFLLLDLLTLLPYPQIIYLGILPQVPGIDVSQTGIVVLRLSALLQCIPRLLRIIPVVSGTQGYQVFESPWFAFVLNLFTFLTTSHIIGAIWFLLTEQRVAECLLQVCAQTPLRCNSSFLSCPAHGAAPSTTAQNAWIKLGTGNKCYLNTEKAPVDFGIYLNGVPAVYLSEWFNQWLYSIMWGFQQVSTFGGNLVPTTNYGEVVFMIVLVSLGLFLFALLIGNMQNFLQSLSRRITEYQMKMRDLGKWMEQKDMPRDLQKRIRTLEQYCWTANQGVEEEALMSS…	1KP; 10.1186/2047-217X-3-17
XaCNGC1	onekp:GBGT_scaffold_2011668_Xanthidium_antilopaeum	Xanthidium antilopaeum	PVFNPRNKYVQAWQEALLYILLLTFILDPLFLYTVSFSYDWFCAYNKWPFLYTLVGFRSFVDLFTLANMVLYSRMAFKATQQHVRWGWIRNPWGELVKAGELVDNEKAIFLNYCQNFLLLDVLSLIPYPQIMYLGILPNIQTIEISSSWIVLLRTSALLQCFPRMFRIQLVVSGQGGHQLLESAWSTFMLNLFSFTMTSHVIGALWFILTEQRVAWCLQTVCNSMPDQCRQSFLSCPYNSAPTFQNQKEWINTQAGMVCYTGGDSYPVPTGIYDAGFQLVYLDNFFNQWTYAFMWGLQQISTFGGNLSASTVYGEIFFMILVIFLGLFLFALLIGNMQNFLQALSKRIQEHQYEMRDVEKWIEQRDIPRDIAKRVRDLERYIWTVNEGVDEETIMSSLT…	1KP; 10.1186/2047-217X-3-17
XaCNGC2	onekp:GBGT_scaffold_2011670_Xanthidium_antilopaeum	Xanthidium antilopaeum	PVFNPRNKYVQAWQEALLYILLLTFILDPLFLYTVSFSYDWFCAYNKWPFLYTLVGFRSFVDLFTLANMVLYSRMAFKATQQHVGLDSESVGGAGEVDSEQAIFLNYCQNFLLLDVCSLIPYPQIMYLGILPSIPTIDISSSWIVLLRTSALLQCFPRMFRIQLVVSGQGGHQLLESAWSTFMLNLFSFTMTSHVIGALWFILTEQRVAWCLQTVCNSMPDQCRQSFLSCPYNSAPTFQNQKEWINTQAGMVCYTGGDSYPVPTGIYDAGFQLVYLDNFFNQWTYAFMQQISTFGGNLSASTVYGEIFFMILVIFLGLFLFALLIGNMQNFLQALSKRIQEHQYEMRDVEKWIEQRDIPRDIAKRVRDLERYIWTVNEGVDEETIMSSLTEDIQRDVRR…	1KP; 10.1186/2047-217X-3-17
XaCNGC3	onekp:GBGT_scaffold_2024971_Xanthidium_antilopaeum	Xanthidium antilopaeum	RWWFGRVLDPRGRKMKMWTRFFFAMAGFSLFTDPCYLYTFSFTSSSACLYLQAGFAIFVTVLAVLCYIAYGVQAYLTFRTAYVSKKSLFLGRGELVLDARTIARHHFFSPGGFLLDCIVMLPIPQLLIFVFTPLLFAAIRTLHWRLASTLGLAFLIVMVQYGLKVLHTFVVATRVQRVNGYVFGTVWWGFVLNFTIFIITAHAGSYLETVSSAVSCQHSECSSDPSCDYAWMVCQDTLAFGPPSPVRPGSAAWGGPGSNVSSECFTTSGGWSYGIYGDAVQLLQEEGAAEKVLYGIFFGMMTMATFGNALVPAPDMGQAVFSFLFVLCGLLLFTTLIGNIGVFLSNVTARMDEMRMRRKNMDWWMRRRQLPEKLQAKVRQQERLNFVATRGMDESSLLD…	1KP; 10.1186/2047-217X-3-17
ZsCNGC1	onekp:MFZO_scaffold_2026840_Zygnemopsis_sp.	Zygnemopsis sp.	RTHWWFGRVLDPRTRRMRMWTRFFFMTFIVAISVDPGFLYLLGVDRAGMCVYMKGSYALIISVLRSVTDVVYLIHMSFQVRTAYISKESLVLGQGELISDARQIFQHYRKSWSEFWLDLYVVLPIPQLIVWLGVQEFLKNGRAGDAMGTTHGATLIGLVIVVQYFPKVWHAFRTFRRSQLVNGFVFGTAWGGFALNLAGYIISAHVFGALWYLLATSRVADCIRLTCLQSGQSQCSLDWVTCPNLVDHGPQKITDAHRLGWIQNSTVTLDCSTTNGAFDFGIYSYGVKIVCGAVWKEKVIYGLFFGLMTLSSFGNALQPSGYFPETIFAVLMITSGLLLFMLLIGNIQVFLNSLSAGSEHAQMRQRSLEWWMRRRQIPPRLRQRVRRYERAHYVATRGI…	1KP; 10.1186/2047-217X-3-17
ZsCNGC2	onekp:MFZO_scaffold_2027092_Zygnemopsis_sp.	Zygnemopsis sp.	VLNPNSTFVRNWNLFFVWAMFAAFTIDPLFFFVTAVNNESYCLYTNWKYVHILSVLRTFTDFIYFLHMLMQFRVAYKEPPAPTTHFYWFGKRKTLGSPGEWVFDRNLIAYNYFRSWFILDVFGLLPVPQIMAMGVIPSFFPGPASIGANLLRVSVLLQYFPRTQRCYQLMSGSQATGLLFESAWASFILNLIMYIVCSHVVGSMWYLAALQRWDQCAFDSCAAQRASGGQCNDSYLNCPYGVDTTAPGYMAGQGAWVASGTIVTNCKATFSAPSEFFDYGIFAVAVPLLFDTTAFNKYIYALQWGFTQISTLGGNQLPSKFVPEVLFVILITGGGLLLFAVLIGNIQTFLQSLTRRSFEYQLHRRDVENWMTRRNLPRVLASRVRDLERLQWAANQGVD…	1KP; 10.1186/2047-217X-3-17
PcCNGC1	Phcar.S2G146100.t2	Phaeoceros carolinianus	MGVENTKFVRFQNEQSDLESDRSFGRDHTGARLNMRWSSGGSVRWSWLRGSQGLWKFGQSVKHSVSRVFSEDHDAAKAKILDPRSNIVQNWNKLFLVSTICAVFIDPLFLFLPIVSSNDTCIQIQTSLAVVVTILRTITDTLYLIHMFLQFRTAFIAPSSRVFGRGELVVDSRMIAKRYLTRDFWLDLIAVLPLPQVVIWIVIPAMKGATADNTKNALRVVVIVQYFPRFYRIFPLTAELQRTVGVVMKTAWAGAAYNLVMYILASHVVSALYYLLSIERQDTCWQKQCKEEPACRRPYLDCSTRNDQQRQAWLNTSNIVTFCNGTTNDFFDFGIYQDALTHGLNTETNFVQKYFYCLWWGLRNLGALGQNLETSTFLGEVFFAIFIGLSGLILFALLI…	https://hornwortbase.org/ftp/
PcCNGCIVA	Phcar.S3G071900.t1	Phaeoceros carolinianus	MNAQVFQRQVSYQRSNSRMERRDSDQTDIDDLPMLGTNYESSTSIELPQVNIEVRPEPRKRDLDYFEQHGHLLKSGPLGRCNDPFCTTCPSYVHTQKGRSLQVGALMKGAKDFRSKCWGNLRSFIPGIINPHTKLIQWWNKFFVISCLVAIFVDPLFFFLLAAEKKNYCIYIDKTFATAVTVLRTFTDLFYFLHMLLQFRVAYVESREIGAGELVDDPKKIAVNYVTGWFLIDIFAVLPLPQFMIWIIVPNTLGKADNAKNLLRVTVLVQYFPRIIRFLPLLSGDSAVGFIFETAWANFVINLLMYLLAGHVVGSSWYLFGLQRVNECLHQQCLLDNNPSAPCSYDYLDCGYGDIDESKNRTLWKESNPNVSECFNPDTDVFDYGIYKNAVPVVTHHHA…	https://hornwortbase.org/ftp/
NoCNGC1	Noorb.S1G551200.t1	Notothylas orbicularis	MIHDSSSWPAAPRTMGVENTKFVRFQNELSDLESDRSFGRDHTGARMNMRWSAGGSSRWSWLRGSQGLWRFGQSVKHSVSRVFSEDHDAAKAKILDPRSNIVQNWNKLFLVSTICAVFIDPLFLFLPVVSPETCIKIQTNLAIVVTVLRTITDTLYLIHMFLQFRTAFIAPSSRVFGRGELVVDSRAIARRYLTKDFWLDLIAVLPLPQVVIWIIIPAMKGATADNTKNALRVVVIVQYFPRFYRIFPLTAELQRTVGVVMKTAWAGAAYNLVMYILASHIISALYYLLSIERQDTCWQRQCRLEKPACDRTFLDCSTSNEQQRVAWFRTSNITLACAGNDNSFFDFGIYADALSHGINMETNFLQKYFYCLWWGLRNLGALGQNLATSTFLGEVFFAI…	https://hornwortbase.org/ftp/
NoCNGCIVA	Noorb.S2G497200.t1	Notothylas orbicularis	MERRDSDQTDVDDLPMLGSKYESSASIELPQVNIEVRPERRRKEYEYDYFEQHGHLLKSGPLGRCNDPFCTTCPSYVHTQPGRSLQVGALVKGAKDFRSKCLGKFRPRLPGIINPHTKLIQWWNKFFVISCLVAIFVDPLFFFLLAAEKTNKCIYIDRTFATAVTVLRTFTDAFYLIHMLLQFRVAYVESREIGAGELVDDPKKIAYNYLRGWFLIDIFAVLPLPQVMIWVIVPRTLGKADNAKNLLRVTVLVQYFPRITRFLPLLSGDSAVGFIFETAWANFVINLLMYLLAGHVVGSSWYLFGLQRVNECLHRQCRLDKKLPAPCSFEYLDCGYGDAYENPSRENWSDSVTNVSMCFDPDSIVFDYGIYKNAVPVVTERHAVQKYLYSLFWGFQQIS…	https://hornwortbase.org/ftp/
MfCNGC1	Mefla.S2G092700.t1	Megaceros flagellaris	MGIERTKFVRFQNEQSDLESDKSFGRDYMFNMHMSSSGSSRWSWLRGPPGLWRIGQSVKHSMSPVFSEDHDASKHKTLDPQSTVAQRWNKLFLMSIICAVFIDPLFLFLPIVSEDESCIKIQSSLAIVVTVLRTITDTLYLIHMFLQFRTAFVAPSSRVFGRGELVVNSGSIARRYLARDFWLDLVAVLPLPQLVIWVVIAAMNGATADNTKNALRVVVIVQYFPRFYRIFPLTYELQRTTGVLMNTAWAGAAYNLVMYILASHVISALYYLLSLERQDTCRRNLCKSLEGSTCLLEYLDCSVVANPGRALWVNTTIITGLCNGTFSYPFDFGIYAEALSHRMNTQPNFLKKYFFCLWWGLRNLTALGQNLETSTYLGEVFFAIFIGLAGLILFALLIG…	https://hornwortbase.org/ftp/
MfCNGCIVA	Mefla.S4G023900.t1	Megaceros flagellaris	MAELHQKSRSRIARVDSDQTDVDELPMLGSNYESSSASLEMSQINIEVRPERRRNDVTFVEQHGHLLKSGLLGLCNDPFCTTCPSYVHTQQKQEPLQVGTALMKGAKDIPSKCWGWMMYLKPGIVNPHTKLVLYWNKFFVISCLVAIFVDPLFFFLLAANKDKRCIYIDRTFATAVTVFRTFADFFYFMHMLLQFRVAYVESGEIGAGELVDDPMKIASNYLRGWFIVDLFAVLPLPQVMIWIIVPRTLKADNAKNLLRVTVLVQYFPRIIRFLPLLSGDSSVGFIFETAWANFVINLMMYLLAGHVVGSTWYLLGLQRVNECIHRQCKLEYTFDNSTTPCSFSYLDCGYGLLGEGEDNNALAWRSNVSSLTSVCFFPNINATVFDYGIYVSAVSAVVQ…	https://hornwortbase.org/ftp/
AaCNGC1	AnagrOXF.S5G203100.t1	Anthoceros agrestis [Oxford]	MGAENKKFVRFQNEQSDLESERSFGRDQTGRFMGWSPGSSVRSGWLRSSRRLWNFGLSVRHSVSRVFAEDHDAAKARILDPRSTIVQNWNRLFLVSTLCAVFIDPLFFFLPVVAEGTCIRIQRKLAIVITVLRTITDTLYLFHMFLQFRTAFIAPSSRVFGRGELVVDSQQIARRYLTRDFWLDLLAVLPLPQVVIWIVIPAMKGTTADNTKNALRFIVFCQYLPRLFRLYPLSAQLVRTTGVVMKTAWAGAAYNLLLYILASHVIGACWYLLAIERQDTCWRKECDFEKHITKCQLSYLDCSTRNQHGRETWANITNITMRCDGSPGTTFNFGIYLKALQDQINTNTNFLQKYIYCLWWGLRNLSALGQNLETSTFVGEIMFAIAIGISGLLLFALLI…	https://hornwortbase.org/ftp/
AaCNGCIVA	AnagrOXF.S1G541000.t1	Anthoceros agrestis [Oxford]	MLAARFCSHQQLGGMGGGSQLILGWLRRERLKGEIVLFNRADMMTAVDYTRSRSRRMERLDSDTPDFDDLPMLPGNPDSSLELTPQINIDMPVERKKRVEFDPFEQHGHLLKSGPLGRCNDPFCTTCPSYFHSKETKSKTFSDRQLRVRSALMRGAKDFRSKCMGNLFFFVPGILNPHTKIIQWWNKFFVISCLVAIFVDPLFFFLLAANQEQKCIYTDRNFALAVTVFRTVTDLFYFGHMLLQFRVAYVESREIGAGELVDDPKKIARNYLSGWFLVDAIAVLPLPQIIIWFVVPLYLGKADYFKNVIRITVLVQYFPRMIRFLPLLSGDTAGGFIFETAWANFVINLLMYLLAGHLVGSTWYLFGLQRVNQCLHEQCFGENSTCLTDYLDCGYGERG…	https://hornwortbase.org/ftp/
AeCNGC1	gnl|WGS:ZZZZ|egapxtmp_002279-P2	Apopellia endiviifolia	MNHDVGRIKVQSMGGQNRKFVRFDFISPPRFHNEAESEKGSENEALHKSFSFERTSTSVKRGWEKGSNSIRSFGRSLRSPFSRVFAEDHDPAKKRVLDPRSEFVQRWNKFFVVSCLVAVFVDPLFFYLPIVDGGNYCIEIERKLAIAVTVLRTITDTLYMVHMGLQFRTAFIAPSSRVFGRGELVVDAHQIAARYVKKDFWLDLVAVLPLPQVVIWVFIPLLKGATADNTKNALRFIVFFQYLPRLFRIFPLTSQMVKTTGVVMETAWAGAAYNLILYMLASHVVGACWYLLAVERQDTCWRDYCNGDSSCKPSYFDCGSLDNDLQDQRRSWLTGNQSIYGSCDFTNGTFGYGLYGPALDNNITIKKDFLDKYFYCLWFGLLNLSTLGQSMTPIASVGE…	https://doi.org/10.1093/gigascience/giaf145
AeCNGC3	gnl|WGS:ZZZZ|egapxtmp_034330-P1	Apopellia endiviifolia	MDQGGSRKQLNSIYGGANGSVGGGTSPLVGPGSRKFVKLDSCSRSTSFNLDRSSSSFSVDTLTQSSSLRSFSLESTAKFAKQGWERSYAKKGWERGSSGFRSFSQHLQTKVPKVFQEYNPWKEDLVLDPNGSFIHRWNQIFVASCLVAIFVDPLFFLLPVVNEEEVCIHIDNTLAIAVTVLRSFTDVLYVIHILLQFRTAFVSPSSRVFGRGELVTNKREIAERYLRRAFWLDLVAVLPFPQFVTWVLIPMLRKAGGAQQNKNVLRLVVVFNYIPRVYRLALLLSRTTGKVMETAWAGAAYNLLLYMLASHVVGACWYVLAVERQVDCLHHFCRLEEGCMPTFLDCDMKLSSSRQIWWNATTLANECSMINGPIQDPLFNYGIYIQALELHITTSIPFL…	https://doi.org/10.1093/gigascience/giaf145
AeCNGC2	gnl|WGS:ZZZZ|egapxtmp_002204-P1	Apopellia endiviifolia	MDHSSGKKPGHSRSDSMGFDSNIFAGPGATSRQVLKIDEMFTPHSTLSSAFSLENPPPRNRRQMSLSSLSFEKTAYFAKKGWERSSSGLKSFGQTLHSKVPKVLDPKVTGETLSSWDTLVLDPNGSFLHKWNKIFVTSCLVAIFVDPLFFYLPMVNEKDMCIHIDRRLAILVTALRSVADFLYWVHIILQFRTAYIAPFSRVFGRGELVTDVRQIAHRYMRGYFWLDMVAVLPFPQLVTWVLIPLMRRSGGPDYNKNVLRLIVVINYFPRVYRIALILTSTTVDILETAWAGAAYNLLLYLLASHVVGACWYVFGVERQDTCWREFCLLEQGCNQEFLDCEMNRGDIVEQRTIWRNTSSVGTQCQPSISMGPGFNYGIYTPAVQLHILEQGVHILSKYS…	https://doi.org/10.1093/gigascience/giaf145
AeCNGCIVBb	gnl|WGS:ZZZZ|egapxtmp_017339-P2	Apopellia endiviifolia	MGPGRNGNIILKNTMSRSLSAAFAHWEARSRKGEKSSRCCLCPETESTSYSSESGSEHPEFNATISMHRNGSRRSRRKPPRFERKWIFGSTLDPQSKSIRSTNRMFLLACSLGMFIDPLFLHMLTLDENLSCLYVDVRYAVLVTILRSIIDAMYLWHIWLQLKLAYVSKKSLVLGRGDLVWDARDVALHYLCAFGGFVFDLFVILPIPQVMLWLVVPYVIRRGHVTSIMTYIMIAFLFQYVPKVFHLFLIIRRMQRVTGYIFGTAWWGFGLNLVCYFIAAHVAGSCWYLLGVQRVENCVQTQCLNTPTCSLTYMGCPKPVAFPGSQPSHNSSLAWAQSSSANFCFNQLSGYPWGIFSWAVPLVRGTNGLERVIFPLFWGIMTLSSFGNALTPSNHMLEA…	https://doi.org/10.1093/gigascience/giaf145
AeCNGCIVBa	gnl|WGS:ZZZZ|egapxtmp_021345-P1	Apopellia endiviifolia	MPLALNTFQREFTTGLDQDQFRLTDTNRLLSSARRPSGSRRISNLFQNFNLFQNIGDSLLKYHHESAPVARPTTSSDCQLCRTLEEHSPHPNCSEHDHTGAPLAINSNALFHQETHHQCRSTWSKESGQWLFGRVLDPWSKFVQRWNRLFLLVCAVGSALDPLFLYLLSMNMELACLFVNKKLAVSVTIIRTLIDVLYICHIWLQLRLAYISKDTLVLGTGQLVWNARKIAMNYLHHARAFAFDIFVILPIPQFVFWVVVPAIIAKGARVSTILAVILSTFCIQYIPKIFHTVLIIRRMQHVTGYIFGTAWWGFALNLAAYFIAAHIAGAVWYLLTINEIEECVLAHCWTMENCTKWFFGCPAALSYGDEPLLADLKRASFAMDPYLQAQCMRNGGHYN…	https://doi.org/10.1093/gigascience/giaf145
AeCNGCIVA	gnl|WGS:ZZZZ|egapxtmp_033294-P1	Apopellia endiviifolia	MGRAARVDQMPLVNDDDPSLSRSVELSRSNSSQDFSLRIGEEEDGISAGMYGASGANAGVGKGDGNNDLGKHEHLLRSGPMGRCDDPFCSTCPSYFGYSEDTSLSRSDHVRNALVGGANVLRNRAASWSKSWNPGIFNPHTKIVQRWNKIFCISSLIAIFIDPVFFFLLSVHKEDMCLVFNNAAAVAVTIVRTLTDTIHVMHICLQFRLAYVAPASKVRGAGELEDDPKKIAVHYLQGWFILDLFTALPLPQLLIWTVVKRMLGKESGANYAKNMLRVVVLLQNIPRGLRFFPLLIGRSPSGFVFETAWANFVINLLMYLLAGHVVGSCWYLFGLQRINQCLQDSCENETDSKNWTIGSNRLVCYRGYLDCGAGHDNSLRFLDDGNYLFWKNNSAVSSN…	https://doi.org/10.1093/gigascience/giaf145
LcCNGCIVA	Lc_composite_26064.1	Lunularia cruciata	SRVSGMGRNGRVDHVPMLHDDIDPSTPGSVELSRTSSSPEFSLKISSDENDIADLYGQSGANAATRTRNPYDNRKHEHLLKSGPLGKCDDPFCTTCPSYFGAVSRSDNLRSAFMGGAGHLRRRAVTLGKTWLPGILNPHTKVVQRWNKVFCISSLIAIFIDPIFFFLLSVREDNVCLVFSNAAAVTVTVVRTLTDTIHLCHIFLQFRLAYVAPASKVRNAGQLEDDPKKVAMNYLQGWFIIDLFTALPLPQLLIWTVVKKYTGGRSGANYAKNVLRVVILLQNIPRALRFFPLLNGRSPSGFVFETAWANFVINLLVYLLAGHVVGSCWYLFGLQRVNQCMQDECRVESSCQDYFLDCGDNTNEKDFYQQDESRTFWLKNTVVKTNCLGQNRTFPYGIY…	https://doi.org/10.1093/gbe/evad014
LcCNGCIVBa	Lc_composite_20358.1	Lunularia cruciata	MNRAVGNSMKPDGISLDVSIQVLRNIRVTRFDGMAVGSRQPGIEISLERDATTEIMHQYYCRRLIPQRARLGYRDKTQNPGAGALWDILPRLSTPPSRKHVQHLILQARPLLHRNRAQIGQCWNQTNSYLEGASEEMLGHGQIEVNIVEICCHAKVDGQPENCYGGFPYHWIVAEDKNGPENSLVKLKPKIHRQEIVLSEMPLAVSSSSGSHDSRMNLDAIDQDVYGMTEVNRVLGRARSRRKSGTKLTKLVRHIGRAGRSMIRGLHDVQSDLESSDASTSICRLCKKPDMSSVNNATCTHQQANANFSRRHSMDSSSSQNFLSDTTHKCRPGWTEESGRWIFGGVVDPRTRPVQMWNRVFLITCSVGAAIDPLFLYLLSVHMELACIFVNKDFAVTVT…	https://doi.org/10.1093/gbe/evad014
LcCNGCIVBb	Lc_composite_19618.1	Lunularia cruciata	YGYHASCVGLVLGRHCLVRDSRKYNAGKWIFLISPRSTTVGARQSLPTEFSDIAETQPVIMSRYVGCQANWSPERIKAPERCSMFIRGTEREGRGRSRPEASSPERTEKGREILKERSQQPGRKLRQICFVVEEEVVVLITRKGGIVLGRGFIISCCCCVAGGVRVICARTWGEVFGGGVEFFVGEKEREGRLFEFIELVKRIICCDAGRGRSVMKVGRKGKKGPQDVGSRSYSSSLSMWSKLQKKGRKRDCCTYSDEESPSTSGELNRPQFDGPFSMHEVTKGETPKIKSSWIFGSVLDPQSKAIKRINRAFLLASSIGMFIDPLFLYTLTVDETLACLHVDQNFAVAVTVLRCLVDAMYLWHIWLQLKVAYISKQSLVLGGGELVWDARAIAMHYLC…	https://doi.org/10.1093/gbe/evad014
LcCNGC1	Lc_composite_13687.1	Lunularia cruciata	MHISMGIEVDISATTLAKKLASEDLSQQVFCPDQGYFLATHETHRFHLASDGSRETNPVLRSTLIVARALSLRSLRLRRIYLRWLSRLHTTGAIHGNIQYGTRRLKFPDGGGRKGTGPRAKLGFIPVSGKSSTGRRLVFLTANESGLPTLILTSREIAHRQQKCRSCRENPDGKIQELGSSRRAEKKLTILTIPSRRRCQRNRYRNFGEELGCDGEITDRSYVRGGSSSICKLLRQIDHPRRWGRIRDMVCSIALRKRKRTRLRSRWKDGGMSSRRKRKIDLTPRVVYGSLTERQALVCYAEMMAECTVHPLLVAKCNEKSLPDSSSVGYTVLIHHCCGEAAFPPSCLMYGVIVSLSVYCWELTCSAVVVVVVRIAKPHCAACVQSPPALGVNSKLQWS…	https://doi.org/10.1093/gbe/evad014
LcCNGC2	Lc_composite_10423.1	Lunularia cruciata	MPSGSKPNHSTGGIGTGPYCRKTSRNSEYEECITHFLEYLTPCVVIDSRKISLPTLGGAQTLQENNVVVAKSAANGSVLHMTLSTFLTKFFLSSANWIWLSLNEIAERGVRIQAWNVQLLSHPSTVKLRYRMLDVSCLKFFSFGQSLQRDKQSAEILRHLPQQCNDANVTIGQSLGSGGPRSGTELQSEAYGQTISWFFPKSEVILIPTQTLDSTGYRNMINSGHKLGRFRTTPLKQELMEKLSVLKILQRTSACRWPMNDLNEFESREKETSRQVLDPSSPTVQLWNKFFLMSCLVAIFLDPLFFYIPIVSLSDICLDIDKKLAVTVTVLRTVVDIFYIVHIILQFRTAFVAPSSRVFGRGELVTDLQEISRRYMRREFWLDVVVILPLPQVVMWVFL…	https://doi.org/10.1093/gbe/evad014
RsCNGC1	KAL3691067.1	Riccia sorocarpa Bisch.	MKYGNGNAPVKVQNIQGQNRKFVRFDFISPPRFRDTETESDRGSEASLAFNKSFSFERTTTSVRKGWERGSNKVKSFGRSLKSGVSRVFAEEYHDDPARKRVLDPRSDFVQNWNKFFVVSCLVAVFVDPLFFYLPIVVANDICIRIEHKLAIVVTVLRTITDTLYLVHMALQFRTAYIAPSSRVFGRGELVVDPHEIAKRYLRKDFWLDLIAVLPLPQVVIWVFIPLMKGTTADNTKNALRLIVFFQYLPRLFRIFPLTSQMVKTTGIVMETAWAGAAYNLLLYMLASHVVGACWYLLAVERMDTCWRSVCFPADNCRTEYFDCGSRVNSLAASRAVWLTGARNESSIIQATCSATGTFQYGLYMNALQNNIVSSVKFLDKYFYCLWFGLLNLSSLGQG…	https://doi.org/10.1038/s41597-025-04373-6
RsCNGCIVAa	KAL3680014.1	Riccia sorocarpa Bisch.	MGRSGRVEHVPMLYDDGNSSHMGHDLDVEMSRQSSISEFSLKIPEEIEFSDLYGNSGPIVSTKGRTFNEGKQHEHLLRSGPLGKCSDPYCSTCPSYFGPTARTDHVRFGSGIFGSAQNMRKRALTLGKSWVPGILNPHTKVVQRWNKVFSISSLIAIFIDPMFFFLFSVREDYKCLVFNNAAAVTVTVVRTVTDAIQVCHIFLQFRLAYVANSTKVQNAGQLEDDPKKIAKHYLQGWFVIDLFTALPIPQLLVWFVVKRYTGSQNGANFAKNVLRVVVLLQNIPRALRFFPLLIGRSSSGFVFETAWANFVINLLMYLLAGHVVGSCWYLFGLQRVNQCLHDRCRNDAQAQGAIACRSIYLDCGDNTGKSHVYTGARGAWIAATNISARCLGDTPDFKY…	https://doi.org/10.1038/s41597-025-04373-6
RsCNGCIVAc	KAL3680018.1	Riccia sorocarpa Bisch.	MARNGRVDQVPMLYDDSDSSHMYHDHSSVELSRTSSNHDFSLKVGPDENDLEDLYGHTGASVGTKGRSRYGSKKHEHLVKAGPFGKCSDPFCTTCPSNFGPATRTDQVRFAIFGSAQHIRRRAVHLGKSWFPGILNPHTKVVQRWNKLFCISSLIAIFIDPMFFLLFSVREDYKCLFFNKAAAVTVTVVRTLTDAVHICHIFLQFRLAYVANARIQNAGQLEDDPKKIAKHYLQGWFVFDFFTALPLPQLMVWTLVKKSAGKASDANRAKDSLRVVVLLQNIPRAVRFFPLLIGRSTSGFVFETAWSNFVINLLVYLLAGHVVGSCWYLFGLQRVNQCLQDKCREEAQDGCKFGYLDCADNTRTIINFGPDRSFWVNTTLVGIKCLGDDPDFFYGIYDM…	https://doi.org/10.1038/s41597-025-04373-6
RsCNGCIVAb	KAL3680015.1	Riccia sorocarpa Bisch.	MSHAVGLSRQSSSNDVSLKIGPDDEKKHEHLLRSGPLGKCSDPYCAICPSYFGPTTRTYNVPFGSPQNIRQRAVALGKIWFSGMLNPHTKVVQRWNKVFCISSVIAIFIDPMFFFLFSVREDYKCLVFNNTAAVTFTVVRTLTDAVQVCHILLQFRLAYVANSSTTRNAGQLEDNPRKIAKHYLRGWFALDLFTALPIPQLLFWTVVEGSTQNGANYTKNVLRVVVLMQNIPRAFRFFPLLIGRSSSGFVFETAWANFVINLLMYLLGGHLVGSCWYLFGLQRVNQCLQDKCGEEAQATVTCQSHYLDCGSNTRNNHAYSGNRLSWIGTTNISTNCLRGSPDFFYGIYFMGVKVAMERNIIVKYIYSLFWGFQQISTLAGNLTPSLFVWEVVFTMGIVG…	https://doi.org/10.1038/s41597-025-04373-6
TlCNGC1	Tle4c04797.1	Takakia lepidozioides	MFHDAGPIKVHEMDGQAKKFVRFHSDLDSQASPGSETYALHKSMSFETSPSVVKKGWLKGSRGLRKLGRSLRFGASRVFSEDYKDQPKMKILDPRSKFCVQWNNFFVGSCLVAIFVDPLFFYLPVVDGGGTCIKISHKLAVAVTVLRTMTDFLYLIHMAFQFRTAFIAPSSRVFGRGELVIDPRQIAVRYLKKDFWLDLMAVLPLPQVVMWCIIPAMGGSTADYTKNALRFIVFFQYLPRLFRIFPLTSQMVRTTGVILETAWAGAAYNLLLYLLASHVVGACWYLLAVERQDTCWRQVCALEQPLCHKSYFDCGSLRDNFEYRDERSSWANSTSVNASCNLGTTSSPSFFQFGIYQNALTNNITTTQIKFLNKYFYCLWMGLLNLSSLAQTLQVSTSM…	https://doi.org/10.1016/j.cell.2023.07.003
TlCNGC2	Tle2c01651.1	Takakia lepidozioides	MFHDRHRQVKIHNMDGRDKKFVRFLNDLDSDRKHGSEDEPLRNQLSFETSSCAVKKGLQKGSRGLKKVGQSLRFGVSRVYSEDLNDQSKTRILDPRSRFCQRWNKFFVVSCLVAVFVDPLFFYLPVVAGDGTCVQISRKLAISVTVFRTITDTLYMIHMGLQFRTAFIAPSSRVFGRGELVIDPHEIAMRYLKKDFWLDFVAVLPLPQVVIWLISPRMKGNTAVNTKNALRFIVFFQYLPRLFRIFPLTSEMVRQTGVLLETAWAGAAYNLLLYLLASHVVGACWYLLAVEREDTCWRDVCRTEASCLTGYLDCATLNLPQRADWASVSNLTTLCNSQSFQFGIYQNAITNNITTSTIRFLDKYFYCLWFGLLNLSSLAQTMSVSTYVWEIIFTICIII…	https://doi.org/10.1016/j.cell.2023.07.003
TlCNGCIVA	Tle1c06052.1	Takakia lepidozioides	MAYEEPDMDELPMLELTSFPSPQERSIIIVESDVANGADQEEEKVVSHEHLWKSGALGKCHDPFCTTCPPLYDAYSQPLYSGTFHQSKTIGRTKKRRVRSFLIRIREWGKFLLPGILNPHTRLVQQWNKFFAISSLFSIFLDPLFFFLLSVQTIPQTGNLCIVLNHEWAVAFTVLRTISDSVYLLNMLLQFRLAYLKKGSGELVDDPKAIARHYLRGFFLLDLITVLPLPQIILNTGAGANSTKSMLRVTVLLQNIPRSIRFFPLLAGRSPNGFVFETAWANFVINILIYLLAGHVVGSCWYLFSLQRVNVCLQGACKSDNSNGLTCDIKYLDCGIGGTNYSDGNNSQAIWLQNTTAGVTCLSTNTSPGFAYGIYSPMGYQIVMEPDGHVVQKYIYSLC…	https://doi.org/10.1016/j.cell.2023.07.003
TlCNGCIVBa	Tle1c04643.1 Tle1c04644.1	Takakia lepidozioides	MVDSARASPGRVGVARTMSTPPRQTIIHSPLTRTNTQAELVDEFGSVGSTCSCHGTSVDEVPTCPVCTEGDPFGPHSETCERKFAYKLDGQHFHFHRGSFRPGPSDANSTWIFGKVLDPRSRAIQKWNRAFLISCAASSAIDPLFLYLLGVNNALSCLYVEQGFAIAVTLLRTLGDVMYLWHMYLQLRLAYLSKESLVLGRGELVWDARKVALNYLNWRGAFPFDFFVILPVPQLVLWVVVPRMIHNGQETPEIMTIVLITYVFQYIPKVIHTVSLIRRMQHVTGYIFGTAWWGFVLNLTAYFIAAHTPYIHQNCLVNGGDFHYGIYVWAVPLVEEHSWLERILYPLFWGLMTLRYASDNLPWNMDEHLRPQVFLHSIISKKEAMQLRIRDLEWWMKRR…	https://doi.org/10.1016/j.cell.2023.07.003
TlCNGCIVBb	Tle1c06149.1	Takakia lepidozioides	MPGFMMKGNKISKYQRFESTSSNEGSHSTPDVALCYACTGLGQPPFHSANCENISPSSSGHNADSFQGTHQEKSFREGRTNKRWIFGRVLDPRSAAIRRYNRWFLLSCTLGAAVDPLFLSLLAINSQLSCLYVQKGYAMVVTTLRCLVDVMYVWQMWLQLKLAYLSKKSLVLGRGELVWDARKIARHYLCPLRGFWFDVFVILPIPQVMMWVVVPHMVAHGGITMRIMRVTLAAFLFQYIPKLLHFVLVGWRLQRVTGYIFGSASWGFALNLASYFCAAHVAGSIWYLLTVQRVESCIHIQCQNMANCSDKYMGCPIPVAYSKQPLDDPVRVAWAQDPAVVNNCLSGGPTVGGNFTFGIYSLAVPLVLDTIPVNKILLPLFWGLMTMSSFGNALTPTDN…	https://doi.org/10.1016/j.cell.2023.07.003
NjCNGC2	NJ14G003250.1	Niphotrichum japonicum	MRGWTSKLLKMDGAPKRFVRFRSDLDAQDGYGSETDVPLSRSSQQFGVDSRGSAVRRGLEKGTSGIFRLGQSLKLKGAASAQGYDESDQKAGRKAYLDPTSPKLQRWNTFFVTTCLAAVFVDPLFYYLPYVDNQRNCVGISDGLKKSVTVFRTITDFFYIVHMCLQFRTAYIAPSSRVFGRGELVTDPKKIAARYLRKDFWVDLVAVLPVPQFMIWVVIPNLTTNTPSIDTKNALRFIVFLQYFPRLFRLFPMTSKIINTTGVLMETAWAGAAFNLLLYMLASHVVGACWYILAVERQAKCWSEVCYGEAPLCKRVFLDCFSTKSYNSERESWLNSTAESANCSVNGNFNYGIYTNAIANNITAEVFLTRYFYSLWLGLLALSSLTQTLNVSTYGWEII…	https://doi.org/10.3389/fpls.2023.1271357
NjCNGC5	NJ07G009950.1	Niphotrichum japonicum	MGAEGLLCSGESFWKKLCESSAGVLSQAGSHVVVVGILLLMLELNSLRMTRVHNMDGESKKFVRFRPTLDSQMSMDSEADVNTPLRSAFSIDSANASAMRRGWQRSSKGFFKLGQTFGLKSSSQVYGEDTPRGTRWNCLDPASPSLHKWNTFFLASCLVAVFVDPLFFYLPKVDFDNSCIVISRELQVAVTVFRTITDFFYVVHMVLRFRTAYVRPSTRVFGRGELVTNPRDIAKRYFKFDFWIDFAAVLPIPQVVIWIVVPHVSGLGAVNINTKNALRYIVVFQYVPRLLRIFPLLSKIINSTGVLLETAWAGAAFNLILYMLASHVLGAAWYLLSVERQDTCWIDTCKSTTNSSIPCVKEVFDCEWVQTAALPTWYPTFNATANVFCNNGGPQDPSI…	https://doi.org/10.3389/fpls.2023.1271357
NjCNGC1	NJ08G008240.1	Niphotrichum japonicum	MDGLPRRFVRFRSDLDSQDSFGSDTELLRGQEPFSVDSSGSGTRRRWEKGSQRLGIFRIGQTLKFKGSSSANIFGEADANQPGKQHIFDPASLKLQRWNMFLVASCLVAVSVDPLFYYLPIVDSNNNCIQIASGLKNAVTVFRTMTDFFFMIHMCLQFRTAYIAPTSRVFGRGELVTNPKMIASHYLRKDFWFDLLAVLPIPQLVIWVVIPSLNSSTPALDTKKALRFVVFLQYLPRLLRLFPLLSKMVNTTGVLMETAWAGAAFNLLLYMLASHVVGACWYVLAIERQNKCWSGICSTESATLNCTQAFLDCASLTNGAINNTRQNVWLPNSTLTLNNSCNTTNFNYGIYQNAINNTIASAGFLTRYLYSLWLGLLALSSLTQTLSVSSYEWEIIFDI…	https://doi.org/10.3389/fpls.2023.1271357
NjCNGC3	NJ06G018190.1	Niphotrichum japonicum	MQLPTQSHPLWRHTVDERARSSTAPVPVTLQRRLWVRRTIRREAEYEGGGRGTRIGVYFFGFGESGENVAHDPTIDVNLGGTGVRAGQPSRRRPCCSCCPWRWRPELRHAPPPRCAPSPPALTSFVSAASAHGGPQGATLGRRTGWSARLSCAAALLGTTVGLWSFAPPAAGSRVERRTRGASRCRNQTTKVHKMDREHKKFVRFRPTALDSQMSMGSESDVPLRSGFSIDSANVKSGMRQGWQRSSKGFFKLGQSLRFKSSSQVYDDDIPKEKSWNYLDPTSLALHRWNTFFLASCLVAVFIDPLFFYLPKVDFNRSCIKISQQLTIAVTVFRTITDFFYVVHMFLRFRTAFIQPSTRFFGRGELVTDPRAIAARYFKFDFWIDFAAVLPIPQVVIWI…	https://doi.org/10.3389/fpls.2023.1271357
NjCNGCIVBa	NJ08G012630.1	Niphotrichum japonicum	MSYSRALQRPETSRGRSFLGREVNSLDSANSWGNTSGRITEGCDLCSTCIELDQSGSECGAGLLSSRRKPFSAYRRGVANKRIFDPQSAAMRRWNRYFLLSSALGTALDPLFLSVFSINARLSCLYVQKGILIGLTTTRALVDCGYVTQIWLQLRTAYVSKESLVLGRGELVWDARKIAANYITALSGFAFDIYIILPVPQVMIWVITPRLIAKGGNTTRVMTVILISFLVQYLPKLVHSALLVRRLQRVTGYVFGTAASGFFLNLITYFICAHVAGSFWYLLTVQRVEACLGVQCKFVAHCQSTTFGCPVPISYHDQTTDPIRLAWAQNKTVQGCLTGNAGDFPFGIYEDGVPLVTDGRFIQKILYPLFWGVMTFSSFGNALTPSDHVYEVLFSIIVV…	https://doi.org/10.3389/fpls.2023.1271357
NjCNGCIVBb	NJ14G002180.1	Niphotrichum japonicum	MSSSKVFPRPESSAVHNKTVSVGRSREKFNSNPAVSHSWSKDAIEDSESCYSRTGLDRSNQQGKRRLSSLSSRKQSSFSTSCRQKENGGWIFGKVLDPQSKGIRRCNRLFLLSCVLGIALDPLFLSVISINPKLSCLYVQKGNLIALTTLRAFIDFAYLTQVWLQLKTAYVSKESLVLGRGELVWDARKIARNYLFPLSGFAFDMYIILPVPQIMLWVVTPRLIQSGRDPTTCITFILVTFLVQYLPKVVHTALMVRRLQHVTGYIFGTASSGFFLNLLAYFISAHVAGSFWYLLTVQRVERCLGFQCDQMAGCPSTTFGCPLPVSFSHQPEDLVRMTWSQNPSVQGCLNGTANSFQYGIYLWAVPLVTDGRFVQKILYPLFWGVMTFSSFGNALIPSN…	https://doi.org/10.3389/fpls.2023.1271357
NjCNGCIVBc	NJ08G014030.1	Niphotrichum japonicum	MSAHILSQGALLASATKDSAPSKTTEYHRFHSSSSLDSLQSNSEPNLCYACTREGPALFHSAACDKNPSSLKAGSSSSSLERLHDNEHFCRTQNPKSKWMFGKVLDPRNGTIRRYNQWFLMSCVLGAAVDPLFISVLSINRDLSCLYVQKGYAISVTILRCLVDTTYIWHMWLQLKLAYVSKKSLVLGQGELVWDARLVARQYLLPLRRFWFDIFVILPIPQVMVWVILPNIIASGGDTTQIMNYMLLAFLFQYIPKVVRVLSIGWRLQHVTGYIFGSATWGFALNLAVYFCAAHVAGSVWYLLAVQRVESCIYLQCEGMSNCLDVYMGCPNPISYGYQPTPHNSSRVAWAVDPAFDSQCLKGGAHSLAGNFSFGIYALAVPVVRDVHTPVARIVLPLF…	https://doi.org/10.3389/fpls.2023.1271357
NjCNGCIVA	NJ02G027130.1	Niphotrichum japonicum	MAKGSGTHDKVPMLLSFDDHSEYLNEDEQNMSDIELQEVPLEGAIVPRLPADGDGHCEAAEEGKHEYQNLLRSGPLGMCNDPYCTTCPYTNVGVKADLHRNLSKHAQEDEKSGRLCCFHRPSWSKIGILNPHSKAIQIWNKIFVVSRLLGIFLDPVFFFLLSIDERYNCIVLDYNTASVLTALRSLVDFIYLIHIFLQFKVAYKDETGNLVDDPKLCKARYLRGWFLIDVIACLPLPQIMVMLVIPNLENDTATVAGSFKDMFRLIILLQNIPRFLRFFLLIAGRSPTGFVFETAWANFTLNLFLYVLVGHVVGSCWYLFSVQRVNNCFQDVCASEEQTLGCQRDFLDCGTATDLIITAERNTWIINTSAANVCLSADATFPYGIYQPMGIQVAQRHSL…	https://doi.org/10.3389/fpls.2023.1271357
HcCNGC2	jg26111.t1	Hypnum curvifolium	MGDLPKRFVRFRSALDSEDGYNSDSLSAPLRGNNQLFAVNSRGSAVRRGLEKGSLGFFCSSKGRSFKLQSTSDENDPNLSTIKKIKNSTKYLDPAGKLLYRWNTFFVATSLVAVFVDPLFYYLFFVDNENNCVAISDELKKSVTAFRTMTDTLYMIHMFLQFKTAFVAPSSRVFGRGDLVTDPKKIAARYLQKDFWVDLAALLPIPQILIWVVIPNLTTDTPALDTKKVLRFIIFFQYIPRLFRLFPLTSKIINTTGVLMETAWAGAAFNLLLYMLASHVVGACWYMLSVERQQKCWSQVCDAEPLCSGAFLDCYSLSSANPARANWLNATTEVSSCTVDNFKYGIYENAISNNITGASFLTRYFYSLWLGLLALSSLTQTLNVSTYGWEIIFDILIII…	https://doi.org/10.1093/gbe/evac020
HcCNGC3	jg28673.t1	Hypnum curvifolium	MRKGSTKVHKMDGEHKKFVRFRPPTLDSQISMGSESDVPLRAAFNVDSSKGFFNNTDTSKGFFNMDNASGMRRGWHRSSKGFFKLGQSLRFKSSSQVYDDEIPKDKSWNYLDPASDSLHRWNTFFLASCLVAVFIDPLFFYLPQVDFTRSCIVVSSDLKIAVTVFRTLTDFFYVVHMFLRFRTAFIKPSTRFFGRGELVTNPKAIAARYLRMDFWIDFLAVLPVPQVVIWLIIPNSSSAFTRNINTKNALRYIVVFQYFPRMLRIFPLLSKMVNTTGVLLETAWAGAAFNLLLYILASHVLGAGWYLLSVERQDTCWTQTCLSVTNGTKSLCGREVFDCSSNTQADWYTGLNNFSNNFTNLSNSYCNGGAGENGFNYGIYSNAIGQKISSNVNIVFSQT…	https://doi.org/10.1093/gbe/evac020
HcCNGC5	jg2426.t1	Hypnum curvifolium	MLGRTKVHKMNGDRKKFVRFRPSLESQMSMGSESDVNVPLRSGLAMDSSSTGNTNASAVRRGWQRSSKGFLKLGQTLRLNNKTSPHADYDSDLPTKDTRWKYLDPASPSLRKWNTFFLASCLVAVFVDPLFFYLPKVDYNRSCIQISRQLQVAVTVIRTITDFFYVVHMVLRFKTAYVRPSTRVFGRGELVTNPREIATRYFKFDFWIDFVAVLPIPQVVIWIVVPHVSSLGSVNINTKNALRYIVVFQYFPRMLRIFPLLSKMINSTGVLLETAWAGAAFNLVLYLLASHIVGATWYLLSVERQDTCWKQQCAAAAGADKDQCKHEIFDCDWNDLTAQEPPWYQDFDANSNVFCNNGPSPAADPDRFDYGIYSNAIAQTISSNSIRFSQTYFYCLWLG…	https://doi.org/10.1093/gbe/evac020
HcCNGC1	jg25834.t1	Hypnum curvifolium	MEPKSDQQRSLPRRSREATSMRSLSKVLKMDGEPKRFVRFRSDLPSRDSFNSDTDVLLHNTSPFSDDTSFSALRRRWEKGSLYRIGQTLKFKSLSWSPLEDDPAAAKKKTWSLDPASPSLNRWNVFFVVSCLVAVSVDPLFYYLPVVNRDQHCIQVEPGLKTSVTVFRTITDFCYMIHMVLQFRTAYVSRSSRVFGKGDLVTDPKKIAVRYLRKDFWLDLIAVLPIPQFVIWVVIPSLNSATPSFDTKKALRFVVFFQYLPRLLRLVPLTSKIVNTTGVLLETAWAGAAFNLLLYMLASHVVGACWYMLAVEREEKCWLRVCRNDEAVSLGCRRSFLDCASLANVARATWLQNTSIGGTAMSCNSTNFNYGIYVNAIDNSIASAGFATRYLYSLWLGLL…	https://doi.org/10.1093/gbe/evac020
HcCNGCIVB	jg7589.t1	Hypnum curvifolium	MEYHRFYSSSSLDSIQSSGEPNLCYACTGEGPPGFHSAVCDKHPSDSSLTGDSNAASAANAFFRTKKNPKSKWIFGKVLDPRKDSIRRYNQWFVLSCVLGAAVDPLFISVLSIHKDLSCLYIQKGYAIVVTLLRCSVDVMYMWHMWLQLKLAYVSKESLVLGQGELVWDARMVARQYLLPLRRFWFDLFVLLPIPQVMIWVILPDMISKGGDTTQIMNYMLLVFLLQYIPKVVRFMFIGWRLQHVTGYIFGSAAWGFVLNLAVYFCSAHVAGSVWYLLAVQRVETCIYLQCQNMINCQDVYMGCPNSISTGIQPLHDTSRMAWAQDPTFDSQCLKRGAHSLTGNFSFGIYALAVPIVGDANTPVNRIVLPLFWGIMTMSSFGNALYPTDHLVEVFFSIL…	https://doi.org/10.1093/gbe/evac020
